# Supplementary material for: A new specimen of Manchurochelys manchoukuoensis from the Early Cretaceous Jehol Biota of Chifeng, Inner Mongolia, China and the phylogeny of Cretaceous basal eucryptodiran turtles
Source: BMC Evol Biol. 2014 Apr 5;14:77. doi: 10.1186/1471-2148-14-77 (PMC4021230; doi:10.1186/1471-2148-14-77)
Supplement: Additional file 1 — Taxon-character matrix in nexus format. [file 1471-2148-14-77-S1.zip]

Archive with 1 entries (1 files):
- 6269886118827508_MOESM1_ESM.nex
