# Supplementary material for: A new specimen of Manchurochelys manchoukuoensis from the Early Cretaceous Jehol Biota of Chifeng, Inner Mongolia, China and the phylogeny of Cretaceous basal eucryptodiran turtles
Source: BMC Evol Biol. 2014 Apr 5;14:77. doi: 10.1186/1471-2148-14-77 (PMC4021230; doi:10.1186/1471-2148-14-77)
Supplement: Additional file 1 — Taxon-character matrix in nexus format. [file 1471-2148-14-77-S1.zip › 6269886118827508_MOESM1_ESM.nex]

#NEXUS
[written Fri Feb 28 13:32:12 CET 2014 by Mesquite  version 2.75 (build 564) at marci-PC/192.168.1.102]
BEGIN AUTHORS;
AUTHOR  NAME = Diego_Pol CODE = 0;
END;


BEGIN TAXA;
	TITLE Untitled_Taxa;
	DIMENSIONS NTAX=112;
	TAXLABELS
		Sphenodon_punctatus Simosaurus_gaillardoti Owenetta_kitchingorum Anthodon_serrarius Odontochelys_semitestacea Proganochelys_quenstedti Proterochersis_robusta Palaeochersis_talampayensis Australochelys_africanus Kayentachelys_aprix Condorchelys_antiqua Heckerochelys_romani Eileanchelys_waldmani Indochelys_spatulata Niolamia_argentina Ninjemys_oweni Warkalania_carinaminor Meiolania_platyceps Chubutemys_copelloi Mongolochelys_efremovi Kallokibotion_bajazidi Peligrochelys Patagoniaemys_gasparinae Otwayemys_cunicularius Platychelys_oberndorferi Caribemys_oxfordiensis Notoemys_laticentralis Prochelidella_cerrobarcinae Elseya_dentata Myuchelys_latisternum Chelodina_colliei Chelodina_longicollis Yaminuechelys_maior Phrynops_geoffroanus Chelus_fimbriatus Araripemys_barretoi Erymnochelys_madagascariensis Pelomedusa_subrufa Podocnemis_expansa Dorsetochelys_delairi Pleurosternon_bullockii Glyptops_plicatulus Dinochelys_whitei Neurankylus_eximius Trinitichelys_hiatti Plesiobaena_antiqua Boremys_pulchra Baena_arenosa Chisternon_undatum Portlandemys_macdowelli Plesiochelys_etalloni Solnhofia_parsonsi Thalassemys_moseri Santanachelys_gaffneyi Toxochelys_latiremys Caretta_caretta Chelonia_mydas Mesodermochelys_undulatus Dermochelys_coriacea Macroclemys_schmidti Macroclemys_temminckii Protochelydra_zangerli Chelydra_serpentina Platysternon_megacephalum Mongolemys_elegans Gopherus_polyphemus Eurotestudo_hermanni Chelonoidis_gringorum Chelonoidis_chilensis Stylemys_nebraskensis Chrysemys_picta Trachemys_scripta Emys_orbicularis Geoclemys_hamiltonii Echmatemys_wyomingensis Emarginachelys_cretacea Baptemys_wyomingensis Dermatemys_mawii Xenochelys_formosa Staurotypus_triporcatus Sternotherus_odoratus Kinosternon_flavescens Basilemys_variolosa Yehguia_tatsuensis Adocus_beatus Hoplochelys_crassa Apalone_spinifera Plastomenus_aff._thomassii Pelodiscus_sinensis Lissemys_punctata Shachemys_laosiana Anosteira_ornata Carettochelys_insculpta Xinjiangchelys_wusu Annemys_levensis Annemys_latiens Xinjiangchelys_radiplicatoides Xinjiangchelys_junggarensis Chengyuchelys Hangaiemys_hoburensis Changmachelys_bohlini Judithemys_sukhanovi Dracochelys_bicuspis Ordosemys_leios Ordosemys_skull Sinemys_brevispinus Sinemys_lens Sinemys_gamera Liaochelys_jianchangensis Manchurochelys_manchoukuoensis Basilochelys_macrobios Siamochelys_peninsularis 
	;

END;


BEGIN CHARACTERS;
	TITLE  matriz_ppal;
	LINK TAXA = Untitled_Taxa;
	DIMENSIONS  NCHAR=247;
	FORMAT DATATYPE = STANDARD GAP = - MISSING = ? SYMBOLS = "  0 1 2 3 4 5 6 7 8 9";
	CHARSTATELABELS 
		1 Nasal_A /  present absent, 2 Nasal_B /  nasals_contact_another_medially_along_their_entire_length medial_contact_of_nasals_partially_or_fully_hindered_by_long_anterior_fl, 3 Nasal_C /  dorsal_exposure_of_nasal_large greately_reduced_relative_to_that_of_all_other_elements, 4 Prefrontal_A /  medial_contact_on_dorsal_skull_roof_absent medial_contact_on_dorsal_skull_roof_present, 5 Prefrontal_B /  'prefrontal-vomer contact present' 'prefrontal-vomer contact absent', 6 Prefrontal_C /  'prefrontal-palatine contact present' 'prefrontal-palatine contact absent', 7 Prefrontal_D /  prefrontal_exposure_large reduced absent_or_near_absent, 8 Prefrontal_E /  prefrontal_heavily_sculptured_present absent, 9 Lacrimal_A /  present absent, 10 Frontal_A /  frontal_contribution_to_orbit_absent present, 11 'Frontal B*' /  not_fused fused, 12 Parietal_A /  'parietal-squamosal contact present' absent, 13 Parietal_B /  'parietal contact with pt, epipt, and/or palatine absent' present, 14 Parietal_C /  lenght_of_anterior_extension_of_the_lateral_braincase_wall_inter elongated 'short, enclosing the foramen nervi trigemini', 15 Parietal_D /  overhanging_process_of_the_skull_roof_absent present, 16 Parietal_E /  processus_inferior_parietalis_forming_posterior_margin_for_nerv_trigemini_absent ..._present, 17 'Parietal F*' /  not_contribute_to_the_processus_trochlearis_oticum contributes_to_the_processus_trochlearis_oticum, 18 'Parietal G*' /  'forming part of the foramen stapedio-temporalis' not_forming, 19 'Parietal H*' /  'absent or weak, foramen stapedio-temporale concealed in dorsal view' 'moderate, f.s.t. but not entire processes trochlearis exposed in dorsal view' 'strong, entire processus trochlearis exposed in dorsal view', 20 Jugal_A /  'jugal-squamosal contact present' absent, 21 Jugal_B /  jugal_participation_to_upper_temporal_rim_absent present, 22 Quadratojugal_A /  present 'absent, due to the presence of a deep lower temporal emargination', 23 Quadratojugal_B /  'quadratojugal-maxilla contact absent' present, 24 Quadratojugal_C /  'quadratojugal-squamosal contact below cavum tympani absent' present, 25 Squamosal_A /  'squamosal-postorbital contact present' absent, 26 Squamosal_B /  'squamosal-supraoccipital contact absent' present, 27 'Squamosal C*' /  posterolateral_protuberances_developing_horns_absent small_protuberances big_protuberances_developed_as_horns, 28 'Squamosal D*' /  long_posterior_process_protruding_beyond_condylus_occipitalis_absent present, 29 'Squamosal E* ' /  'Qu-Sq contact tightly sutured' wide_open, 30 Postorbital_A /  'postorbital-palatine contact absent' 'present, foramen palatinum posterius situated posterior to the orbit', 31 Supratemporal_A /  present absent, 32 Premaxilla_A /  external_nares_divided united, 33 Premaxilla_B /  fusion_of_premaxilla_absent present, 34 Premaxilla_C /  foramen_praepalatinum_present 'absent, premaxillae well-ossified' 'absent, foramen intermaxillaris present', 35 Premaxilla_D /  exclusion_of_premaxilla_from_the_apertura_narium_externa_absent present, 36 Premaxilla_E /  'distinct, medial premaxillary hook along the labial margin absent' present, 37 'Maxilla A*' /  do_not_contact_each_other_in_ventral_view contacts_each_other_in_ventral_view, 38 'Maxilla B*' /  Upper_triturating_surface_not_involving_palatine_or_its_contribution_is_minor involving_palatine, 39 'Maxilla C* ' /  'Secondary palate formed by premaxilla, maxilla, and vomer, palatines not contacting in midline absent' 'formed by premaxilla, maxilla, and vomer, palatines not contacting in midline present', 40 'Maxilla D* ' /  Triturating_surface_with_only_labial_ridge_present labial_and_lingual_ridge_present 'labial, lingual and accesory ridges present', 41 'Maxilla E* ' /  Accesory_ridge_on_maxilla_present_all_along_the_triturating_surface accessory_ridge_only_in_some_sectors_of_the_triturating_surface, 42 Vomer_A /  paired single 'single, greatly reduced', 43 Vomer_B /  'vomer-pterygoid contact in palatal view present' 'absent, medial contact of palatines present', 44 Vomer_C /  vomerine_and_palatine_teeth_present absent, 45 Vomer_D /  'vomer-premaxilla contact present' absent, 46 'Vomer E* ' /  Narrow_and_tall_ventral_crest_on_vomer_absent present_all_along_the_vomer, 47 'Vomer F* ' /  Domed_palate_absent present, 48 Palatine_A /  palatine_contribution_to_anterior_extension_of_lat_braincase_absent 'present, well-developed', 49 Quadrate_A /  flooring_of_the_cranioquadrate_space_absent 'by pt, but pt does not cover the prootic' by_pt by_qu_and_pro, 50 'Quadrate B + C' /  'development of the c.t. shallow, but not developed antpost' 'shallow, but anteroposteriorly developed' deep_and_anteroposteriorly_developed, 51 Quadrate_D /  precolumellar_fossa_absent large_and_deep, 52 Antrum_postoticum_A /  antrum_postoticum_absent incipient fully_developed, 53 'Quadrate F: incisura columella auris' /  'present, but qu and the op for an angle of 90 degrees in lat view' 'present, but qu and the op for an angle less 90 degrees in lat view' 'present and closed, but only enclosing the stapes' 'present and closed, enclosing stapes and the Eustachian tube' 'partially closed, allowing see the columella auris in posterior view', 54 Quadrate_G /  processus_trochlearis_oticum_absent present, 55 'Quadrate H* ' /  Processus_trochlearis_oticum_formed_by_a_great_contribution_of_quadrate small_contribution_of_the_quadrate, 56 'Quadrate I*' /  'Quadrate-basisphenoid contact absent' present, 57 Epipterygoid_A /  'present, rod-like' 'present, laminar' absent, 58 Pterygoid_A /  pterygoid_teeth_present absent, 59 Pterygoid_B /  basipt_process_present_and_movable_articulation basipt_process_present_and_sutured_articulation basipt_process_absent_and_sutured_articulation, 60 Pterygoid_C /  triangular_in_shape reduced_to_an_interpterygoid_slit reduced_to_a_paired_foramen_caroticum_laterale, 61 'Pterygoid C2*' /  'Intrapterygoid slit extensive, completely covering fcb no' yes, 62 Pterygoid_D /  'pterygoid-basioccipital contact absent' present, 63 Pterygoid_E /  processus_trochlearis_pterygoidei_absent present, 64 Pterygoid_F /  foramen_palatinum_posterius_present 'present, but open laterally' absent, 65 Pterygoid_G /  medial_contact_of_pterygoids_present absent, 66 Pterygoid_H /  pterygoid_contribution_to_foramen_palatinum_posterius_present absent, 67 Pterygoid_I /  vertical_flange_on_lateral_process_absent vertical_falnge_on_lateral_process_present, 68 'Pterygoid J*' /  not_reaching_the_exoccipitals reaching_the_exoccipitals, 69 'Pterygoid K*' /  Fossa_podocnemidoidea_absent present, 70 'Pterygoid L* ' /  Processus_pterygoideus_externus_like_in_Proganochelys like_in_testudinoids like_in_Kayentachelys, 71 'Pterygoid M*' /  Basisphenoid_and_pterygoid_in_the_same_level 'Basisphenoid and pterygoid in different levels, step between both bones', 72 Supraoccipital_A /  crista_occipitalis_poorly_developed protruding_significantly_posterior_to_the_foramen_magnum, 73 Supraoccipital_B /  large_supraoccipital_exposure_to_dorsal_skull_roof_absent present, 74 'Supraoccipital C*' /  horizontal_ventral_crest_in_the_supraoccipital_absent_or_poorly_developed_anteriorly horizontal_ventral_crest_present_along_all_the_crista_supraoccipitalis, 75 Exoccipital_A /  medial_contact_of_exoccipitals_dorsal_to_foramen_magnum_absent present, 76 Basioccipital_A /  with_two_or_one_ventral_basioccipital_tubercle tubercle_absent, 77 'Basiocccipital B*' /  'Deep C-shaped concavity between basioccipital tubera absent' 'Deep C-shaped concavity present', 78 'Prootic A*' /  dorsal_exposure_large dorsal_exposure_reduced_or_absent, 79 Opisthotic_A /  loosely_articulated tightly_sutured, 80 Opisthotic_B /  depressions_for_musculature_absent present, 81 Opisthotic_C /  ventral_ridge_on_opisthotic_absent 'present, with an incipient enclosed middle ear region' 'present, but modified with a enclosed middle ear region', 82 'Opisthotic D: processus interfenestralis' /  'present, robust, not reaching the floor of cavum a-j' 'present, robust, reaching the floor of cavum a-j' 'present, small, reaching the floor of cavum a-j', 83 Basisphenoid_A /  rostrum_basisphenoidale_flat 'rod-like, thick, and rounded', 84 Basisphenoid_B /  paired_pits_on_ventral_surface_absent present, 85 'Basisphenoid C*' /  'reduced to a v-shaped basisphenoid trapped between the pterygoids and the basioccipital absent' 'reduced to a v-shaped basisphenoid trapped between the pterygoids and the basioccipital present', 86 'Basisphenoid E*' /  rough_surface_between_basisphenoid_and_basioccipital_absent present, 87 Hyomandibular_nerve_A /  ': path of hyomandibular branch facial nerve through cranio-quadrate space parallel to vena capitis lateralis' independent_to_vena_capitis_lateralis, 88 Stapedial_artery_A /  posterior_to_fenestra_ovalis_between_paraoccipital_process_and_qu anterior_to..., 89 Stapedial_artery_B /  relatively_large significantly_reduced_in_size absent, 90 'Stapedial artery C* ' /  'Foramen stapedio-temporalis located in the dorsal part of the otic region and points dorsally' located_in_the_anterior_wall_of_the_otic_region_and_points_anteriorly, 91 'Recessus scalae tympani A*' /  'almost inexistent, not surrounded by bone' well_developed, 92 'Foramen jugulare posterius A*' /  separated_from_fenestra_postotica coalescent_with_fenestra_postotica, 93 'Foramen jugulare posterius B*' /  separated_from_fenestra_postotica_by_pterygoid separated_by_opisthotic_and_or_exoccipital, 94 'Foramen nervi hypoglossi (XII)*' /  not_covered_ventrally_by_an_extension_of_the_pterygoid_and_the_basioccipital covered_ventrally_by_an_extension_of_the_pterygoid_and_the_basioccipital covered_ventrally_by_an_extension_of_the_bo, 95 Canalis_caroticum_C /  Pattern_A Pattern_B Pattern_C, 96 'Canalis caroticum D* ' /  junction_of_palatine_artery_and_internal_carotid_artery_not_enclosed_in_bone enclosed_in_bone, 97 'Canalis caroticum E* ' /  Canalis_carotici_interni_posterior_to_bifurcation_in_ac_and_ap_not_covered_ventrally_by_bone covered_ventrally_by_bone, 98 'Canalis caroticum F* ' /  Arteria_palatina_enters_the_skull_through_the_interpterygoid_vacuity_or_intrapterygoid_slit enters_the_skull_through_the_foramen_caroticum_laterale_between_bs_and_pt all_ots_path_inside_the_skull, 99 'Canalis caroticum G* ' /  'fpcci (entrance of internal carotid artery into the skull) absent' formed_by_pterygoid formed_by_pterygoid_and_basisphenoid 'formed by pro, pro and bs, or pro and pt' formed_by_bs, 100 Fenestra_perilymphatica_A /  large relatively_small, 101 'Cranial scutes A*' /  present absent, 102 'Cranial scute B*' /  Scute_D_meeting_in_midline_no yes, 103 'Cranial scute C*' /  Scute_X_much_smaller_than_D_scute_no yes, 104 'Cranial scute D*' /  X_scute_partially_separates_G_scales_no yes, 105 'Cranial scute E*' /  'Scutes A, B, and C forming a continuous posterolateral shelf yes' no, 106 'Cranial scute F*' /  D_scute_high low, 107 'Cranial scute G*' /  B_scute_a_recurved_horn_no yes, 108 'Cranial scute H*' /  B_scute_in_cross_section_triangular round, 109 'Cranial scute I*' /  Scute_B_and_D_in_contact_yes no, 110 'Cranial scute J*' /  A_scute_small_and_not_forming_a_large_shelf_no yes, 111 'Cranial scute K*' /  A_scute_small_A_scute_very_large A_scute_comparable_in_size_to_B_scute, 112 'Cranial scute L*' /  Y_and_Z_scutes_relatively_larges_mall large, 113 'Cranial scute M*' /  Y_scute_pentagonal_pointing_posteriorly_and_separating_the_medial_contact_of_G_scutes rectangular_not_separating_the_medial_contact_of_G_scutes, 114 'Cranial scute N*' /  H_scute_present absent, 115 'Cranial scute O*' /  Scale_F_formed_by_several_scales Scale_F_formed_by_only_one_scale, 116 'Cranial scale P*' /  Scale_J_formed_by_several_scales Scale_J_formed_by_only_one_scale, 117 Teeth_A /  'teeth present in premaxilla, maxilla, and dentary' 'teeth absent  in premaxilla, maxilla, and dentary', 118 Upper_temporal_fenestra_A /  present absent, 119 Dentary_A /  medial_contact_of_dentaries_fused sutured_only, 120 Carapace_A /  carapacial_scutes_present partially_present absent, 121 Carapace_B /  tricarinate_carapace_absent 'present, but only slightly' present_and_pronounced, 122 Carapace_C /  absent present, 123 'Carapace D *' /  Sculpturing_of_the_shell_absent present, 124 'Carapace E*' /  Sculpturing_of_the_shell_like_in_Hydromedusa like_in_Pleurosternon like_in_trionychians, 125 Nuchal_A /  cervical_articulates_with_nuchal_along_a_blunt_facet articulation_absent cervical_articulates_with_nuchal_along_a_raised_pedestal, 126 Nuchal_B /  elongate_costiform_process_of_nuchal_absent 'present, process crosses peripheral I to contact pe II and even III', 127 'Nuchal C*' /  wider_than_long longer_than_wide_or_as_long_as_wide, 128 Neural_A /  'neural formula 6>4<6<6<6<6 absent' present, 129 'Neural B*' /  'irregular in shape, wider than long' 'regular, often hexagonal, longer than wide', 130 Peripheral_A /  more_than_11_pairs 11_pairs 10_pairs less_than_10_pairs, 131 'Musk ducts A*' /  absent present, 132 Costal_A /  medial_contact_of_costal_I_absent present, 133 Costal_B /  medial_contact_of_posterior_costals_absent medial_contact_of_up_to_three_posterior_costals_present medial_contact_of_all_costals_present, 134 Costal_C /  'absent, costals fully or almost fully ossified, fontanelles abs or red' present, 135 'Costal D*' /  absence_of_alternative_short_and_long_ends_in_the_lateral_part_of_the_costals presence, 136 'Suprapygal A*' /  one_element two_elements more_than_2_elements absent, 137 Cervical_A /  one_cervical_present 'cervicals absent, carapacial scutes otherwise present' more_than_one_cervical_present, 138 Supramarginal_A /  complete_row_present partial_row_present absent, 139 Vertebral_A /  4 5, 140 Vertebral_B /  'vertebral II-IV broader than pleurals' 'vertebrals II-IV narrower or as narrow as pleurals', 141 Vertebral_C /  sulcus_between_V_3_and_4_on_neural_VI on_neural_V, 142 'Marginal A*' /  marginal_scales_overlap_onto_costals_absent present, 143 Plastron_A /  connection_between_carapace_and_plastron_osseous ligamentous, 144 Plastron_B /  central_plastral_fontanella_absent present, 145 Plastron_C /  plastral_kinesis_absent present, 146 'Plastral kinesis A*' /  anterior anterior_and_posterior, 147 'Plastral kinesis B*' /  between_hyo_and_hypoplastron 'between hyo and epi-entoplastron', 148 Entoplastron_A /  anterior_entoplastral_process_present absent, 149 Entoplastron_B /  size_of_posterior_entoplastral_process_long short, 150 Entoplastron_C /  distinct_posterolateral_entoplastral_process_present absent, 151 Entoplastron_D /  'entoplastron V-shaped absent' present, 152 Entoplastron_E /  present absent, 153 'Entoplastron F*' /  entoplastron_tightly_sutured_with_hyoplastron_yes no, 154 Epiplastron_A /  epiplastra_and_entoplastron_narrow_and_elongate_absent present, 155 'Epiplastron B*' /  thick_anterior_border thick_anterior_border_absent, 156 Hyoplastron_A /  axillary_buttresses_contact_peripherals_only peripherals_and_first_costal, 157 'Hyo-hypoplastron A*' /  not_fused fused, 158 'Hyoplastron B*' /  Axillary_buttress_terminates_on_peripheral_2_or_1 terminates_on_peripheral_3 terminates_on_peripheral_4, 159 Mesoplastron_A /  1_or_2_pairs_of_meso_with_medial_contact 1_reduced_pair absent, 160 Hypoplastron_A /  inguinal_buttresses_contact_peripherals_only peripheral_and_costal_V 'peripherals, costal V, and costal VI', 161 'Hypoplastron B*' /  Inguinal_buttress_terminates_on_peripheral_8 7 6, 162 Xiphiplastron_A /  distinct_anal_notch_absent present, 163 Xiphiplastron_B /  xiphiplastra_narrow_absent present, 164 Plastral_scutes_A /  present absent, 165 Plastral_scutes_B /  pronounced_midline_plastral_sulcus_sinuous_absent present, 166 Gular_A /  one_pair only_one_scute, 167 Extragular_A /  present absent, 168 Extragular_B /  medial_contact_of_extragulars_absent 'present, contacting one another anterior to gulars' 'present, contacting one another posterior to gulars', 169 Extragular_C /  anterior_plastral_tuberosities_present absent, 170 'Extragular D*' /  Only_in_the_epiplastra Reach_the_entoplastron, 171 Intergular_A /  absent present, 172 Humeral_A /  1_pair 2_pair_subdivided_by_a_plastral_hinge, 173 'Humeral B*' /  'Humero-pectoral sulcus only in the hyoplastra' 'humero-pectoral sulcus crossing the entoplastron', 174 Pectoral_A /  present absent, 175 'Pectoral B*' /  'antero-posteriorly developed' 'very short antero-posteriorly', 176 Abdominal_A /  'present, with medial contact' 'present, medial contact absent' absent, 177 Anal_A /  only_cover_parts_of_the_xiphiplastra anteromedially_overlap_onto_hypoplastra, 178 Inframarginal_A /  present absent, 179 'Inframarginal B*' /  3_or_more 2, 180 'Inframarginal C*' /  axillar_and_inguinal_not_in_contact axillar_and_inguinal_in_contact, 181 Cervical_rib_A /  present absent, 182 Cervical_vertebra_A /  position_of_transverse_processes_middle_of_the_centrum anterior_end_of_the_centrum, 183 Cervical_vertebra_B /  ventral_keels_absent_or_slightly_developed_in_all_vertebrae ventral_keels_more_developed_on_posterior_vertebrae, 184 Cervical_vertebra_C /  'cervical centrum 8<7 absent' present, 185 'Cervical vertebra D*' /  triangular_diapophyses_absent triangular_diapophyses_present, 186 Cervical_articulation_A /  not_formed formed, 187 Cervical_articulation_H /  '8(dorsal' '8)dorsal' 'none, vertebrae only meet at zygapophyses', 188 'Cervical vertebra E*' /  Biconvex_cervical_vertebra_in_the_middle_of_the_neck_absent present, 189 'Cervical vertebra F*' /  Biconvex_cervical_vertebra_in_the_middle_of_the_neck_2nd 3rd 4th 5th, 190 'Cervical vertebra G*' /  Biconcave_cervical_vertebra_absent present, 191 'Cervical articulation I*' /  double_articulation_between_5th_and_6th_absent present, 192 'Cervical articulation J*' /  double_articulation_between_6th_and_7th_absent present, 193 'Cervical articulation K*' /  'Central articulation cervical 6-7 concave-convex' platicoelous, 194 'Cervical articulation L*' /  double_articulation_between_7th_and_8th_absent present, 195 'Cervical vertebra H*' /  total_height_of_centra_and_neural_arch_longer_than_the_anteroposterior_length_of_the_cervical_centra_ total_height_of_centra_and_neural_arch_much_shorter_than_the_anteroposterior_length_of_the_cervical_centra_, 196 'Cervical vertebra I*' /  neural_arch_on_8th_cervical_not_modified neural_arch_on_8th_cervical_modified_with_the_postzygapophyses_pointing_posteroventrally, 197 'Cervical vertebra J*' /  postzygapophyses_not_united_in_midline postzygapophyses_united_in_midline, 198 'Cervical vertebra K*' /  Ventral_process_on_cervical_8_absent 'present well developed (as tall or taller than the high of the centrum)', 199 Dorsal_rib_A /  'length first thoracic rib long, extends full legth of first costal and may contact peripherals' 'intermediate, in contact with axillary buttresses' intermediate_to_short, 200 Dorsal_rib_B /  'contact dorsal rib 9-10 with costals present' absent, 201 Dorsal_rib_C /  'dorsal rib X long, contacting peripherals' dorsal_rib_X_short, 202 Dorsal_vertebra_A /  anterior_articulation_of_first_dorsal_centrum_faces_at_most_slightly_anteroventrally faces_strongly_anteroventrally, 203 Caudal_A /  tail_club_present absent, 204 Caudal_B /  all_centra_amphicoelous formed_centra, 205 'Caudal C*' /  anterior_caudal_vertebrae_amphicoelous anterior_caudal_vertebrae_procoelous_or_platycoelous anterior_caudal_vertebrae_opisthocoelous, 206 'Caudal D*' /  posterior_caudal_vertebrae_amphicoelous posterior_caudal_vertebrae_procoelous_or_platycoelous posterior_caudal_vertebrae_opisthocoelous, 207 Chevron_A /  present_on_nearly_all_caudals absent_or_poorly_developed_along_posterior_caudals, 208 'Tail ring A*' /  absent present, 209 'Tail ring B*' /  closed_ventrally open_ventrally, 210 'Tail club A*' /  with_three_spikes with_two_pairs_of_spikes_, 211 Pectoral_girdle_A /  'horizontal plate with a dorsal process, not triradiate' trirradiate, 212 Pectoral_girdle_B /  pectoral_girdle_outside_rib_cage pectoral_girdle_inside_rib_cage, 213 Cleithrum_A /  present_and_in_contact_with_the_carapace 'present, osseous contact with carapace absent' absent, 214 'Scapula A*' /  lamina_between_the_dorsal_process_of_the_scapula_and_the_acromion_well_developed 'lamina between the dorsal process of the scapula and the acromion reduced: Kallokibotion' lamina_between_the_dorsal_process_of_the_scapula_and_the_acromion_abset, 215 'Humerus A*' /  Ectepicondylar_foramen_in_a_channel only_a_groove, 216 'Humerus B*' /  shoulder_present 'shoulder absent: pleurodires', 217 'Humerus C*' /  lateral_process_in_the_proximal_end_of_the_humerus 'displaced from the proximal end, located in the shaft of the humerus', 218 'Humerus D*' /  lateral_process_seen_in_dorsal_view lateral_process_not_seen_in_dorsal_view, 219 'Humerus E*' /  length_of_the_humerus_two_times_or_less_than_the_width_of_the_proximal_end length_of_the_humerus_more_than_two_times_the_width_of_the_proximal_end, 220 Pelvis_A /  'pelvis-shell attachment by ligaments' ischium_attached_to_plastron_by_a_broad_suture ischium_attached_to_plastron_by_its_medial_surface, 221 'Pelvis B*' /  Thyroid_fenestra_coalescent two_separated_fenestra_completely_or_partially_separated, 222 'Pubis A*' /  'lateral process small, poorly developed, columnar' lateral_process_well_developed_and_flat, 223 'Pubis B*' /  Epipubis_process_osseous_or_calcified cartilaginous_or_absent, 224 Ilium_A /  elongated_iliac_neck_absent present, 225 Ilium_B /  iliac_scar_extends_from_costals_onto_the_peripherals_and_pygal positioned_on_costals_only, 226 Ilium_C /  shape_of_articular_site_narrow_and_pointed_posteriorly oval, 227 Ilium_D /  posterior_notch_in_acetabulum_absent present, 228 'Illium E*' /  thelial_process_absent present, 229 'Ischium A*' /  with_lateral_processes_absent with_lateral_processes_present, 230 Hypoischium_A /  present absent, 231 Manus_A /  most_digits_with_two_shortened_phalanges most_digits_with_three_elongate_phalanges, 232 Manus_B /  paddles_absent short_paddles_present elongate_paddles_present, 233 Manus_C /  flippers_absent short_flippers_present elongate_flippers_present, 234 Pes_A /  claw_on_5th_digit_present absent, 235 Pes_B /  metatarsal_V_functions_as_true_metatarsal metatarsal_V_functions_as_a_tarsal, 236 'Pes C*' /  5_digits 4_digits, 237 'Manus and Pes A*' /  carpal_and_tarsal_elements_not_flattened flattened, 238 'Manus and Pes B*' /  'Hyperphalangy manus digits 4 and 5, pes digit 4 no' yes, 239 Posterior_plastral_fontanella /  'posterior plastral fontanella between the xiphiplastra and/or the hypoplastra:  absent in adult stage' retained_in_adults, 240 Neural_number /  less_than_9_elements 9_elements, 241 Plastron_lobe /  posterior_lobe_of_plastron__relatively_wide_and_short_ posterior_lobe_of_plastron_elongated_and_narrow_coupled_with_widely_spaced_plastral_buttresses._, 242 Shape_of_costal_3 /  costal_3_tapering_towards_the_lateral_side_of_the_shell_or_with_parallel_anterior_and_posterior_borders costal_3_broadens_towards_the_lateral_side_of_the_shell, 243 Costal_rib /  distal_portion_of_costal_ribs_not_visible_within_the_costal distal_portion_of_costal_rib_visible_on_the_surface_of_the_costal, 244 Carapacial_sutures /  carapacial_elements_finely_sutured_or_the_contact_is_smooth carapacial_sutures_strongly_serrated_in_adult_stage, 245 First_vertebral /  vertebral_1_does_not_enter_anterior_margin_of_carapace enters_anterior_margin, 246 Peripheral_gutter /  peripheral_gutter_absent_or_only_anteriorly_developed peripheral_gutter_extensively_developed_along_anterior_and_bridge_peripherals, 247 Costal_rib_distal_end /  'distal end of dorsal rib not visible or only within costo-peripheral fontanelles on the dorsal face of the carapace' distal_end_of_posterior_dorsal_ribs_visible_and_surrounded_by_the_peripheral ; 
	MATRIX
	Sphenodon_punctatus             0000100101000-0----0-00-000-10100-00?----00000?00----0-00100-0000000---00-0100000-1000-???0--0-1124?1---------------000--0----------------------------------------------------------010-00--------0-00----100000--00--??0?1-1-10--00110000100----------
	Simosaurus_gaillardoti          0110?01111100-0--?-1000-010000100-000----00100000----0-0212--1020-01--001-01-1100??---????????-?????1---------------000--0----------------------------------------------------------0?00?0--------?-00----1???00--00--?????-0??1--0??1????????---------
	Owenetta_kitchingorum           000100010102?-0--?0000000000?0000000?----0000??0000000-0?000-000000?-0-00-?-0?00000000????0--0-1124?1---------------010--0----------------------------------------------------------0??-??--------?-0-----1???00--00--??0?1-???0--00?1????????---------
	Anthodon_serrarius              0000??0000020-0--?0000000000000000000----00000000000-0-?0010-0000000-0-000010?00000000????0--0-1124?1---------------010--0----------------------------------------------------------??????--------?-0-----100000--00--01--0-1-10--00?1?00???0?---------
	Odontochelys_semitestacea       0000??01?000??0?-?0?00??0?000?00??00?-0--??0????0000?0-0?000-00?0??002-00-?00???????00????0-??-?????????????????????010--0-----00-------------100--0??0000?-0-0--00?????????????????000?00--------?00?----100000--01-0??0010100?--???0100???01000010?--
	Proganochelys_quenstedti        0000?00000000-0--?0000000000000000000001-0000010000000-0?000-000000000-00-00010000000000?00--0?000000011110-011100001100010-00??000000??-000-?000--0000000?00?00?0000000010000000???010000--------00000000000000-001000000001000--00?0000000000?0000000
	Proterochersis_robusta          ???????????????????????????????????????????????????????????????????????????????????????????????????????????????????????0010-?????00??0??-110??000--0010000?00?00?100000000000000000-???????????????????????????????10??????1?0?1??00??????????000000000
	Palaeochersis_talampayensis     0000?00100000-1--?010000000000000?00??00-0?1?0?0110000-0?110-000000000000-000?1110?000????0--0???0??????????????????1100010-?0????0??0??-?????000--0010000?00?00?0000???0???????0???110000--------000000?0100000--01000?00121000???0?0000???00000000000
	Australochelys_africanus        ???????10??0??1--?0?00?00?000??0??00?001-?0??01?110000-0??10-00000?00?00?-????1110?00?????0--0???0??????????????????11?????????????????????????????????????????????????????????????????????????????????????????????????????????????????????????????????
	Kayentachelys_aprix             0010001111000-0--?010000000000?10?000001-1010000120110-00010-000000002000-001010110100?1000--0?000000???????????????1110010-00000(0 1)100000021000100--0010000?000000000000010000000000-0?0?00--------??0000001?0000--111?0?00?01001--00?1?00?????000000000
	Condorchelys_antiqua            ??????????????0?-?0???????000???????????????????120?10-0?110-00?0?000(0 2)0??-?01?1011?100????0--0?0000??????????????????1?0010-????0?1?0001???00??10--001000??????????0???????0?0??????010?00?-??----0?00?0??1?00?0--11??0000?0100????0?1?????????0?000000
	Heckerochelys_romani            0??00???1100??0?-?01????0??0???1?????????1?1????12??1??0?110-00?0?100200?-??1?10120?00????11-0?0000????????????????????0010-00000?10?0010?10?0110--1100001?000000000000010000000000-?????0--------???????0?????0--?11??????0????--???1????????000000000
	Eileanchelys_waldmani           00000?111100??0?-10100000?0000?100000?0??1?1000?1202?0-0?1??-00????00?00?-?0001012?100??0011-0-?????????????????????1100?10-??0001?0000102100???0--1??0000??0?0??000?00???00?0???0??????????????????????????????????1?????????????????????????000000010
	Indochelys_spatulata            ???????????????????????????????????????????????????????????????????????????????????????????????????????????????????????0010-??000??00001?2100???0--0??0000??0?0??000????1??????????????????????????????????????????1??????????????????????????010000000
	Niolamia_argentina              000000011000??0?010100010120?0110?000001-10101102200?100(0 1)12101000?000111100010101??0001??01??0-0101?00000(0 1)00(0 1)000(0 1)1101100?10-??????????????????????????????????????????????????????????????????????????????0????101?????????????????????????????????????
	Ninjemys_oweni                  0???????1?????0???0?0?????20???1??00?00211?1011??2?????????????0???????1?0??????????????????????????011000000011001111????????????????????????????????????????????????????????????????????????????????????0????101?????????????????????????????????????
	Warkalania_carinaminor          ??????????????????0??????????????????????????????20031??????????????????????????????????????????????011101--011????????????????????????????????????????????????????????????????????????????????????????????????????????????????????????????????????????
	Meiolania_platyceps             0000000110001-000101000101200011000000021101011022003100012111000(0 1)0001111000101012000011001(0 1)?0-0101001111111011110111100010-000??10000??0210?1110--1010000?0?1?0000000001000????????01000111200000000000?00122011111100000001001--00??000??0000?0?00000
	Chubutemys_copelloi             ???0000110001100??0?000?00?00?11??????0??111000?120211?0?112-000000000?1?-?00?10120000????11-0??????????????????????11?0?1?????????0????????????????????????????????????????????????????1?1?????????0????0????????11????????????????????????????000000?
	Mongolochelys_efremovi          0010000110001?000?010000011000110000000211010110120211000112-00000{0 1}000111000111012?001?10011-0-00100000001--011-00001100010-000001?00000021010110--1010001?000000000000010000000000-0000011111000000000000111200--1111000010?0?1--00??100?10000(0 1)0000000
	Kallokibotion_bajazidi          00?0??011?0010?00?0100000?000?100?00??0??111?1?0220231001112-1??0??0011100?0111?1?0000?10011-0?0010?0???????????????1100010-00001?000001??100??00--1?10000??001?200000001000?000000-?00000--------0?0??????0--00--?1110000001001--00??????????0000000?0
	Peligrochelys                   ???0?????00?????01????????1?0??????????1-????????20?1100(0 1)?22-0?????0??11???0101012?001110011-0-0?1??0???????????000011?????????????????????????????????????????????????????????????????????????????????????????????????????????????????????????????????
	Patagoniaemys_gasparinae        ???????????????????????????????????????????????????????????????????????????????????????????????????????????????????????0010-000?0??0?00?0?10??110--????????0???0???0???????0?00?????010?01112100000?0?1??0112100--?1???????0?0?1--00?1?????????????????
	Otwayemys_cunicularius          ??????????????????(0 1)????????????????????0-??????????2?1???????????????????-???????????????0????????????????????????????0001???0????00?00??2?0??110--1???00???0?202000000000000001?00-00??011??10???000?1??0?12?0????1??????????????????????????0?0?00??0
	Platychelys_oberndorferi        ???????????????????????????????????????????????????????????????????????????????????????????????????????????????????????0010-100001100000011000010--1110000?10111110001001100000001--110??11???----1?0?0010?????0--?1???????11?110000??????????100000000
	Caribemys_oxfordiensis          ???????????????????????????????????????????????????????????????????????????????????????????????????????????????????????001??10000?0??00??2????010--11?0000?101111?00010011000000?1--1????1????----??0??0???????0--?1????0?11100?10?0????????????0000??0
	Notoemys_laticentralis          ????????????????-?????????000???????????????????3202?0-0??2??0?????00?0???01001?02?000?10011-0?1123????????????????????0010-100001000001021000010--11?0000?1011?010001001?00000001--110?11?-------1?0?201??????0--?1????0011????11?0??????1???100000000
	Prochelidella_cerrobarcinae     ???????????????????????????????????????????????????????????????????????????????????????????????????????????????????????0010-??1011001000021110100--11100001?0?1??10001001000000001--???????????????????????????????????????????????0??????????000000000
	Elseya_dentata                  0110111111001100-?0101--100001110000110201011000320230-02122-01000-00-010-010010020000110111-??112301---------------110001??10?0-1?1200?1211-0000--1110000?10021010001001?00?00001--10?0111131000010?0201011??10--1122??0??1???11100?110011???0-0000000
	Myuchelys_latisternum           0110111111001100-10101--1000011100001100-1011000320230-02122-01000-00-010-010010020100110111-0?112301---------------110001??1010-1?120001211-0000--1110000110021110001001000000001--1000111131000010002010111110--1122?00011001111000110011???0-0000000
	Chelodina_colliei               0110111111111100-12101--1000011100001100-101?000320230-12122-01000-00-0000110010020000110111-2?112301---------------11100110101001?120000211-0000--1110000110120110001011000000001--1000111131000010102010111110--112211001100111100011001100?000000000
	Chelodina_longicollis           0110111111111100-12101--1000011100001100-1011000320230-12122-01000-00-0000110010020000110111-2?112301---------------111001101010-11120000211-0000--1110000110120110001011000000001--1000111131000010102010111110--11221100110011110001100110000-0000000
	Yaminuechelys_maior             0?1?????1100??0?-?2??????1000?1????0??0??????????????0-???22-?????-00-0000?10?100??000????11-??1123?1---------------11100110100011?01000021110110--1110000110111010001001000000001--100?1111310000101020101????0--11?2??0??1????01???1????????000000000
	Phrynops_geoffroanus            0110111111001100-12101--1000011100001100-1011000320230-02122-01000-00-0000110010020000110111-2?112301---------------1110010-101011101000021110000--1110000110121010001001000000001--1000111131000010002010111110--1122100011001111000110011000000000010
	Chelus_fimbriatus               1--0101111001100-12101--1000011110000100-1010000320230-02122-01000-00-0000110010020000110111-2-112301---------------1110210-101001100100021110000--1110000110121111001020100100001--1011111131000010102010111110--1122100011001111000110011000000000000
	Araripemys_barretoi             1--1??011101110?-1211000100001110000?000-?11??0?3212?0-02122-01010-00-0???01001002??00??0111-0-1123?????????????????11102112101011001100121110110--11110111101201100011---00000101--100?111100000010102??0111110--11221?0011?????????110011000110001100
	Erymnochelys_madagascariensis   1--1110111011100-?010000100001110000010202111-00321230-12122-01000-01-0100010?10020000110?11-?-112-00---------------1100010-101011101000121110000--1110000110011010001001100100001--100011110000001000201011??10--112???0??100111100?110011???000000000
	Pelomedusa_subrufa              1--1110111011100-1210000100001110000010202111-00321230-(0 1)2122-01000-00-0100010010020000110111-0-112300---------------1100010-101011101000121110000--1110000110111010001001000000001--1000111100000010002010111110--1122100011001111000110011000000000000
	Podocnemis_expansa              1--1110111011100-1010000100001110000110212111000321230-12122-01001-01-0100010010020000110111-2?112-00---------------1100010-101011101000121110000--1110000110111010001001000100001--1000111100000010002010111110--1122110011001111000110011000000000000
	Dorsetochelys_delairi           0010001111001?0???01000000000?110?000100-10100??220211?01122-100001002000-000?1012?100?10?11-0?1120?1---------------11??????????????????????????????????????????????????????????????????????????????????????????????????????????????????????????000????
	Pleurosternon_bullockii         0110??1111011100??01000000000?110000???0-1?10??0220211?01112-?00101?020?0?0???10120000?10??????001011---------------11?00111?00011?00000121011000--1??0000??01010000010010000000000-00???0--------??0?00???????????1???????0???1--00??????????000000000
	Glyptops_plicatulus             01100?11110?11?0??0100?0??00??110?01?001-1?1??00220211?01112-10010100200?-?01?10220000010011-2?0010?1---------------11000111100011?00001021011000--11100001101010000000010000000000-?00010--------??0?001010???0--1112000010???1--00?1????????000000000
	Dinochelys_whitei               0?10??11110???00??0100000?00???10?01?????????????20?11?????2-???????0?0????????0??0????10???????????????????????????11000111??0011?00001021011000--1110000??000?0000000010000000(0 1)1--00???0--------????0?1?1????????11??????0??????????10011???000000000
	Neurankylus_eximius             ???0??11?10?11?00?1??????000?01?????????????????220?11002122-10?0??00?000001001?220000010011-??11221????????????????11?00111100011?00001021111000--1110000?10?01??00000010000000000-??????????????????101??????????1???????0????--????????????000000000
	Trinitichelys_hiatti            0010002111011100??110000000000110000?100-101?0002202110?2122-1000010020000010?10220000010011-0?112211---------------1100011110?01??0?0??02111?000--1110000?10?01??00000011000000?00-??00?0--------??????10?????????1???????0??????????????????000000000
	Plesiobaena_antiqua             00100021110111000?1100000000001100000100-1010000220211002122-1000010020000011?10220000010011-??112211---------------11000111100011?0000?021110000--1110000?10?01?00000021?000000100-0000?11???????????101010??00--?1???????0???1--0??110011???000000000
	Boremys_pulchra                 00100021110111000?110000000000110000?1???101?0?0220211002122-10001?00?000001?01022000001001????112211---------------11000111100011?00001221110000--1110000?10?01??0000021?000000?00-010010--------????1010112100--?12??????0????--????????????000000000
	Baena_arenosa                   ???00021110011000?0100000000001100000001-1010000220211002122-100001002000-011?10220000010?11-??112210???????????????11000111101011?00000221110000--1110000?10111?000000211000000100-?10?10--------000?1010112200--11220000101001--0011????????000000000
	Chisternon_undatum              0010002111001100??1100000000001100000101-1010000220211002122-1000110020000011?10220000010011-0?112211---------------110001??100011?0000?2211-?000--1110000?10?01?00000021100000010???000?1112?0000??0?101011??00-??1?2?000101001--0011????????000000000
	Portlandemys_macdowelli         00110001110?10010?1??????000001100000101-1010000220211001122-1000011020???010010120000010011-0?112100???????????????110?????????????????????????????????????????????????????????????????????????????????????????????????????????????????????????0??????
	Plesiochelys_etalloni           00110001110(0 1)10010?1100000000?01100000101-1010000220211001122-101001002010001?0101200000100?????112100???????????????1100010?100011?000012210100(0 1)0--1110000?10?210000000010000000000-??????????????????0010????????11????0010???1--0??110011???000000000
	Solnhofia_parsonsi              00110001110(0 1)10000?110000?00000110000-110-1110--0220211001122-1000001010100011010220000010011-0?112100???????????????1100010-??0011?0000202101?110--???0011?0002000000??????000?00???110?00--------??????1?10??????11?2??0010?0??--???11001100000000000?
	Thalassemys_moseri              00100011110011010?1100000000001100000?01-1110000220211001122-1010-?102000001?11022000?010011-0?112100???????????????11?001??10001??0?0???2?0???10--????????1?02????00??????0?0?0????11??00--------0?0?1????????????1????????????????????????????0000000
	Santanachelys_gaffneyi          0010000111011000??0100000000?0110?00?101-111000022021100?122-1010-?002010?01??102??00?010?1?????????0???????????????110001???00011?00100?2100?110--1110010?00120?00?0???????????????11???????????0????0?1?1???????11?2?????0????--0??111011?1?000000000
	Toxochelys_latiremys            1011000111011?00011100000000101100000100-101000022021100?122-1000011020100010010220010010011-0?1121??---------------1100010-200011000101021110110--111001110022010100???1??0???010??11?10111200??0?????01011??00--11???????00???--0??111011?1?(0 1)00000000
	Caretta_caretta                 1--100011(0 1)00120001010000000010110100-110-1011000220111101122-1020-11010100011010221010010011-0?11?100---------------1100010-200010000101021110110--1110011100220?010001---10?00000??1111011120001111002011111110--1122111-100111--000112011010100000000
	Chelonia_mydas                  1--1?0011100120001010000000010110101-11201011000220111001122-1020-11010100011010221010010011-0?112100---------------1100010-200011000101021110110--1110011100220?010001---10?0?000??1111011120001111012011111110--1122111-100111--00011201101?100000000
	Mesodermochelys_undulatus       ???????????????????????????????????????????????????????????????????????10?????????????????????????????????????????????01010-200011000100?2???-110--1110011?00?20?011----------------1110011120000000002010111110--1122111-101111--0001?20???1?1000000?0
	Dermochelys_coriacea            1--1010110000-00-10000000000101100000001-1010000220110-02122-1020-00010100010010221000010011-0?112201---------------110201-?20-0-300-1---2----11-??1110011?0??20?011----------------11110111200011000020-0111110--1122111-101111--000112011?1?1-0000--?
	Macroclemys_schmidti            1??1??011001110?0121000000000?110?010100-101000?220241001122-1000?110201000100102??000?100101001121?0?????????????????????????????????????????????????????????????????????????????????????????????????????????????????????????????????????????????????0
	Macroclemys_temminckii          1--1000110011100012100000000001100010100-1010000220221001122-100?111020100010010220000010010100112100???????????????1100010-110001000000011110110--11100111002201000001-1-00?001100-1111011120010111012011112200--11221000100001--00111001110?000000000
	Protochelydra_zangerli          1--10?0110?11100???100000000?0110000?????101????220?21???122-10001????010?0???10???0??010??????????0????????????????11???1???????????0???????0100--11100?1?0??20?0000?1-1-00?0?110?????????????????????????????????12??????0???1--0???????????000000000
	Chelydra_serpentina             1--10001100111000?2100000000001100010100-1010000220221001122-1000111020100010010220000010010??0112100???????????????1100010-110001000002021110110--1110011?002201000001-1-0010?1100-1111011120010111012011111200--11221000100011--00?110011???000000000
	Platysternon_megacephalum       1--1000110011100010100100000001100010100-1010000220221001122-1000111020100010010221000010010100112101---------------1100010-100001100001021110100--11100001002202100001-1-000000000-1101011121010111002011111200--11220000100011--00111001100?000000000
	Mongolemys_elegans              1--(0 1)000111011100??210000000000110000000201010000220211001122-100001002010??0001022000001001??0?011101---------------1100010-10?0?10000??021110000--1110000?100210100001-1-00?000000-?????11121010111012?111???00--112??????0???1--0??1100?????000000000
	Gopherus_polyphemus             1--100011101110011210000100000110000000201010110220221001122-1000110010100010010220000010010100112101---------------1100010-101001000011021110000--11100000100210100001-1-00001000101111011121010111012011111110--11220001101011--001100011100000000000
	Eurotestudo_hermanni            1--10001110111001?210000100000110000000201010110220221001122-10001100{0 1}0100010110220000010010100112101---------------1100010-101001000011021110000--11100000100200100001-1-00001000101111011121010111012011111110--11221001101011--001100011100000000000
	Chelonoidis_gringorum           ??????????????????????????????????????????????????????????????????????0????????????????????????????????????????????????0010-??1001000011101110000--11100000?0?2??100001-1-0000100010??????????????????????????????????1?0?101?????????????????000000000
	Chelonoidis_chilensis           1--100011101110011210000100000110000000201010110220221001122-10001100?0100010010220000010010100112101---------------1100010-101001000011121100000--1110000000021?100001-1-00001000101101011121010111012011111110--1122(0 1)001101011--000100011100000000000
	Stylemys_nebraskensis           1--1??0111011?0???21000010000?11??????0????1?????202?1?0?122-?0???1?01????????10????0?????????01121?1???????????????11?0010-?0?0?1000001021110000--1110000110122?100001-1-0000100010??????????????????????????????11?2100111100?--??1100011000000000000
	Chrysemys_picta                 1--100011101110011210000100000110000000201010000220211001122-0000110020100010110220000010010100112101---------------1100010-101011000000021110000--11100001101210100001-1-00001000101111011121110111012011111110--11221001101011--001110011000000000000
	Trachemys_scripta               1--100011100110011210000100000110000000211010000220211001122-1000110020100010110220000010010100112101---------------1100010-101011000010021110000--11100001101210100001-1-000000001011?-0--1211101110?2011--??-0-----21001101011--0011-----000000000000
	Emys_orbicularis                1--100011001110011210000?000001100000?00-1010000220211001122-00001100(1 2)0100010110220000010010100112101---------------1100010-1010110000000211101010010100001001201000001-1-0010000???111101112101011101201111111???11221001101?11--00?110011000000000000
	Geoclemys_hamiltonii            1--1000110011100112110001000001100000000-1010110220211001122-10001110(1 2)0100010110220000010010100112101---------------1100110-101011100001021110000--11100000101211100001-1-00101000101111011121010111012011111110--11221001101011--001110011000000000000
	Echmatemys_wyomingensis         ???????????????????????????????????????????????????????????????????????????????????????????????????????????????????????0010-101011?0000?021110000--11100001100211100001-1-0010000010??????????????????201?????????112??????0???1--?0??????????000000000
	Emarginachelys_cretacea         1--1000111?111000??100001000?0110000?????1010??1220211??1122-100011????10?01??102200??010???????????1---------------11?011??11?0?1?000???21110100--11100?0?0??20?000001-1-00????00??11???111????????????1?????????11?2?????0???1--01?110011???000000000
	Baptemys_wyomingensis           1--10001110111000?2100001000001100000002?1010001220211001122-1000(0 1)?002?10001?01022?00?0-2-1??0?112101---------------1100110-100011?0000?021110000--1110000110121?000001-1-001100000-11?1?111??????????2?1111??1???1122?????01??1--1??110011???000000000
	Dermatemys_mawii                1--100011(0 1)0111000?210000100000110000000201010001220211001122-10001100201000110102200000-2-1010?112101---------------1100010-1(0 1)0011101000021110000--1110000?101200100001-1-100100000011110110-001011101201111??10--11221001101101--00?110011000000000000
	Xenochelys_formosa              1--10?01100?1100112??????00????10?010000-1?10?0?2????1?01122-?020-???20??????0?????00??110?????1121?1---------------11?0110-1?1012101000021110000--11100001002201100001-1-00-1-20011??????????????????????????????????????????????????????????000000000
	Staurotypus_triporcatus         1--100011001110011211010100000110001?000-1010001220211101122-1000100020100010010220000011010101112101---------------1100210-11001210(0 1)0000211100010111100101002201000001-1-00-1-2001111110111100101110121-1111?10--11221001100101--110110011???000000000
	Sternotherus_odoratus           1--1000110011100112100101000001100000000-1010001220211101122-1000110020100010010220000011010101112101---------------1100110-11001211100002111000101---?1--1002201000001-1-11-1-2001111110111100101110121-1111110--11221001101101--110110011000000000000
	Kinosternon_flavescens          1--1000110011100112100101000001100000000-1010001220211101122-100010002010001001022000001101??01112101---------------1100110-11001201100002111000111---?1--1002201000001-1-11-1-200111111011110???1110121-1111110--11221001101111--11011001100?000000000
	Basilemys_variolosa             1--1??0111?1??00???10000100?00110?00???????1?????20?21???122-?0???????????????10????????????????????????????????????11000112101111?0(0 1)000021111000--1110000100?20?000100(0 2)11001000001011?1?1?0-0?????????????????????12??????01011--00?1000??0000?0000000
	Yehguia_tatsuensis              ???????????????????????????????????????????????????????????????????????????????????????????????????????????????????????00112????11???000?2???1000--1110000??0?2??000100010000000000-??????????????????????????????11???????0????????11????????000000010
	Adocus_beatus                   1--100011101110011210000100100110000010211010001220211101122-100011102?10101?01022000?010011-1?011100???????????????1100010-101111?0(0 1)00?021111000--11100001000200000100010001010000-1111?100-0010111012?111???????11220001101011--011110011???000000000
	Hoplochelys_crassa              ???????????????????????????????????????????????????????????????????????????????????????????????????????????????????????0210-11?0?1?000??021110000--1110000000020?000001-1-00-1-1000-??????????????????201?????????1122??????????--????????????000000000
	Apalone_spinifera               1--1010111011100112110001001001112101001-1111001220221101122-1001111010101010010220000010011-12112101---------------11020112100013001-03------110--111101-100-20-0-1----1-----------11010120-001011100201-111110--11221101100111--000110111001(0 1)00000--0
	Plastomenus_aff._thomassii      1--10?011101110?11211000100?0?11----1000-111100?220221101122-100111101010101001022?000??00101121121?1---------------11020112100013001-03------100--?????101-0-2--??1----------------??????????????????20??1???????????????????????????????????100000--0
	Pelodiscus_sinensis             1--10101110111001121100010010011?2??1000-1111001220221101122-1001011010101010010220000010011-1?1121?1---------------11?20112100013001-03------110--11110101-0-2--001----------------110?0120-00?01110020--11??10--?1????0??????????????????001100000--0
	Lissemys_punctata               1--1010111011100112110001001001112101000-1111001220221101122-1001101010101010010220000010010012112101---------------11020112100013001-03------110--111101-101-20-0-1----1-----------11010120-001011100201-11--10--11221101100111--010110111001100000--0
	Shachemys_laosiana              1--1??011101??0?11(1 2)??????00???11????????????????2????????122-10001??0?0????10110???000?1?0?????1121?????????????????11?0010-??10-1?(0 1)20001210-0100--1110000?000201000000010001000000-??????????????????????1???????????????????????????????????000000000
	Anosteira_ornata                1--1??0111?1??001??10000100??011?200?????1111???220221???122-1001(0 1)1?0?010?01??1022?0??010??????????01---------------11?101121000120010030211?-100--11100101002201001----1-----------???????????????????????????????1????????????--???110211???000000000
	Carettochelys_insculpta         1--1010111011100112100101001001112000000-1111001220221101122-1001111010101010010220000010011-1?112101---------------11010112100012001000-2----100--11100101002201001----1-----------11010110-0010111002011111110--1122001-100111--010110211000000000-00
	Xinjiangchelys_wusu             0110?0111100??0?01210000000000110?000?-??1?1?00?22021100?112-000001102010000001022?00??100?1-0?0111?0011?????0??00??1100010-??001110(0 1)001021111100--1?100001000200000000010000000100-0(0 1)???0?-------1?0??????????????1??0?001?????--????10011000000000010
	Annemys_levensis                00?1??01110?11000121000000000011000000-0-1?10000220211001112-000001?02010000001022?00??100?1-0?011?00011?????0?0000?1100010-100011101001021101100--11100001000200000100010000000100-??????????????????0?00????????1112000010???1--?0??????????000000010
	Annemys_latiens                 01?0??11110?110001210?0??0????11???????????????02???11001112-00?0???0?0?0???00102??00??100??-??011??????????????????11?0010-100011?0(0 1)0010211(0 1)1100--11100001000200000100010000000100-???????????????????????????????1??000010????--????????????000000010
	Xinjiangchelys_radiplicatoides  01?0??11110?110001{1 2}?0????0????11??0????????????0220?11001112-00?????0?0?000000102??00?0100?1-0?0112?????????????????11?0010-1000?1?0000102111??00--1?100001000200000100010000000100-??????????????????0???????????111200001?????--????????????000000010
	Xinjiangchelys_junggarensis     ???????????????????????????????????????????????????????????????????????????????????????????????????????????????????????001??100011100001021111100--11100001000200000100010000000100-?100?0--------1???000011??00--1112?????0???1--0??1????????000000010
	Chengyuchelys                   ???????????????????????????????????????????????????????????????????????????????????????????????????????????????????????0010-?000???0000?221101100--1?10000?0000????0000000000000?0????????????????????????????????????????????????????????????00?000010
	Hangaiemys_hoburensis           0011000111001100011100000000001100000000-101000022?211001112-{0 1}00001002010000?01022010001001010?0111?0???????????????1100010-100011?0000?021110100--1110011100020?000001-1?000000(0 1)00-?111?111200000110?2?10?1??????11220?0010???1??????????????000000010
	Changmachelys_bohlini           ???1??011100??0??111000000000011????0000-???????22021??0?1???100?01?020100?0?0102??10001001??0??1?1?????????????????1100010-?00011?0000?0211??1?0--1?1001??00?20000??????????????????11??1?1?0??0?1?0?????1????0--11?2??0?10???1--????10011000?0000001?
	Judithemys_sukhanovi            ???1??01110?1100??110000?0000011???0??0??101?00?220211?0?122-1000011020100000?10220100010011-0?0111?????????????????1100010?100011?00001021110100--1110011?000200000001-1?000000(0 1)00-?11101112000001(0 1)012?10111210--1122000010???1--00?11001100?000000000
	Dracochelys_bicuspis            ????0???110?110001??0000?000??1100000001-101000?220{1 2}11001112-1000011020?0?010?1022?00001001??0?0111?1---------------110001??100011?000011?111?110--???0011?000200000????????????????0111?110-0000010000010?????0--11?20?0010???????????00?????010111101
	Ordosemys_leios                 0??????1????????0?{1 2}????0????????????0000-????????2??111???1????0?0???????????0?????10??100???0?0?1?????????????????????0010?100011100001021010110--???00???0002000000??????0?0?0(0 1)00-011?0111210000?00?0??0111210--11?20?001000?1??00?1????????100000010
	Ordosemys_skull                 00100001110?1100??110000?000?01100000?-0?1010000220211?01112-1000011020?0?00?01022?100010?11-0?0111?????????????????11????0-???0????????????????????????????????????????1???????????????????????????0???????????????????????????--?????????????????????
	Sinemys_brevispinus             ????????????1???01?????0?000??1????0????????????2212?100?11?-0?????00?0?0?00?01022?100?1001??0?01?1????????????????????0011??00?11?0?00?1211?0110--111001010002000000???1??0?0001???11???1?0-000001?0?0????112????1122?10010??????????????????1?1000101
	Sinemys_lens                    0010??111101110001210?00?0000?11??00??-0-??1????22?2?100?1?2-00000?002010??0001022?10001001??0?0111?1---------------110001??1000111000011211101(0 1)0--111001010002000000???1??0?000?0?????0??????????????0???1????????1???????0??????????10011000011000101
	Sinemys_gamera                  0110??111101110?01210?00000?0011????00-0-???????221221001112-0000?1002010?00?01022?10001001010?0111?1---------------11?0011?????1?10000??2?11?1????????????????00??0???????????0??????????????????????????????????????00001????????????????????1?0?0?01
	Liaochelys_jianchangensis       0011?0011101??0?01210???0000??110?0??????????????????10????????0???????100???010???????100???????????????????????????100010???0?11?01001021010110--???0011?00?20?000????????????????011??1????????1?0?????1112?0--???????????????????????11?0?1001110(0 1)1
	Manchurochelys_manchoukuoensis  ???1?00?1101??0?01210?0??0000?110??00?-??101?0??2????100?112-10?00?1020100?0?010???100?100?1-0?0111?1---------------1100010???0?11?000010211101??????????????????????????????????????11??1?0?0????1?0?????1???00--11?20?0?1??????????????11?0?001000011
	Basilochelys_macrobios          ????????????1100012??????????????????????101????2????1101112-00?0??10?0????01010???100?100???0?0111??????????????????1?0011???0111?0?00?021111000--1110000?00{0 1}2??000????1??01???0????11??0--------1?0?0??1?????????????????01011--?0?1????????0?0000010
	Siamochelys_peninsularis        ???????????????????????????????????????????????????????????????????????????????????????????????????????????????????????0011??0001110000102?1?0100--1?10000??01201000100010000000?00-??????????????????????????????????????????????????????????000000010

;

END;

BEGIN TAXA;
	TITLE Taxa5;
	DIMENSIONS NTAX=100;
	TAXLABELS
		Sphenodon_punctatus Simosaurus_gaillardoti Anthodon_serrarius Owenetta_kitchingorum Odontochelys_semitestacea Proganochelys_quenstedti Proterochersis_robusta Kayentachelys_aprix Condorchelys_antiqua Indochelys_spatulata_2 Heckerochelys_romani Eileanchelys_waldmani Chengyunchelys Siamochelys_peninsularis Dorsetochelys_delairi Notoemys_laticentralis Platychelys_oberndorferi Caribemys_oxfordiensis Phrynops_geoffroanus Prochelidella_cerrobarcinae Yaminuechelys_maior Chelus_fimbriatus Chelodina_colliei Chelodina_longicollis Elseya_dentata Myuchelys_latisternum Araripemys_barretoi Pelomedusa_subrufa Erymnochelys_madagascariensis Podocnemis_expansa Xinjiangchelys_latimarginalis Hangaiemys_hoburensis Judithemys_sukhanovi Solnhofia_parsonsi Thalassemys_moseri Santanachelys_gaffneyi Dracochelys_bicuspis Sinemys_lens Ordosemys_leios Toxochelys_latiremys Caretta_caretta Chelonia_mydas Mesodermochelys_undulatus Dermochelys_coriacea Platysternon_megacephalum Protochelydra_zangerli Macroclemys_schmidti Macroclemys_temminckii Chelydra_serpentina Emys_orbicularis_2 Geoclemys_hamiltonii Echmatemys_wyomingensis Mongolemys_elegans Stylemys_nebraskensis Gopherus_polyphemus Eurotestudo_hermanni_2 Chelonoidis_gringorum Chelonoidis_chilensis Chrysemys_picta Trachemys_scripta Emarginachelys_cretacea Baptemys_wyomingensis Dermatemys_mawii Hoplochelys_crassa Xenochelys_formosa Staurotypus_triporcatus Sternotherus_odoratus Kinosternon_flavescens Shachemys_laosiana_2 Adocus_beatus Basilemys_variolosa Yehguia_tatsuensis Anosteira_ornata Carettochelys_insculpta Apalone_spinifera Plastomenus_aff._thomassii Pelodiscus_sinensis Lissemys_punctata Portlandemys_macdowelli Plesiochelys_etalloni Neurankylus_eximius Trinitichelys_hiatti Plesiobaena_antiqua Boremys_pulchra Baena_arenosa Chisternon_undatum Pleurosternon_bullockii Glyptops_plicatulus Dinochelys_whitei Chubutemys_copelloi Mongolochelys_efremovi Patagoniaemys_gasparinae Otwayemys_cunicularius Kallokibotion_bajazidi Niolamia_argentina_Crossochelys Ninjemys_oweni Warkalania_carinaminor Meiolania_platyceps Palaeochersis_talampayensis Australochelys_africanus 
	;

END;


BEGIN TAXA;
	TITLE Taxa;
	DIMENSIONS NTAX=101;
	TAXLABELS
		Sphenodon_punctatus Simosaurus_gaillardoti Anthodon_serrarius Owenetta_kitchingorum Odontochelys_semitestacea Proganochelys_quenstedti Proterochersis_robusta Kayentachelys_aprix Condorchelys_antiqua Indochelys_spatulata Heckerochelys_romani Eileanchelys_waldmani Chengyunchelys Siamochelys_peninsularis Dorsetochelys_delairi Notoemys_laticentralis Platychelys_oberndorferi Caribemys_oxfordiensis Phrynops_geoffroanus Prochelidella_cerrobarcinae Yaminuechelys_maior Chelus_fimbriatus Chelodina_colliei Chelodina_longicollis Elseya_dentata Myuchelys_latisternum Araripemys_barretoi Pelomedusa_subrufa Erymnochelys_madagascariensis Podocnemis_expansa Xinjiangchelys_latimarginalis Hangaiemys_hoburensis Solnhofia_parsonsi Thalassemys_moseri Santanachelys_gaffneyi Judithemys_sukhanovi Dracochelys_bicuspis Sinemys_lens Ordosemys_leios Toxochelys_latiremys Caretta_caretta Chelonia_mydas Mesodermochelys_undulatus Dermochelys_coriacea Platysternon_megacephalum Protochelydra_zangerli Chelydra_serpentina Macroclemys_schmidti Macroclemys_temminckii Emys_orbicularis Geoclemys_hamiltonii Echmatemys_wyomingensis Mongolemys_elegans Stylemys_nebraskensis Eurotestudo_hermanni Gopherus_polyphemus Chelonoidis_gringorum Chelonoidis_chilensis Chrysemys_picta Trachemys_scripta Emarginachelys_cretacea Baptemys_wyomingensis Dermatemys_mawii Hoplochelys_crassa Xenochelys_formosa Staurotypus_triporcatus Sternotherus_odoratus Kinosternon_flavescens Shachemys_laosiana Adocus_beatus Basilemys_variolosa Yehguia_tatsuensis Plastomenus_aff._thomassii Lissemys_punctata Apalone_spinifera Pelodiscus_sinensis Anosteira_ornata Carettochelys_insculpta Portlandemys_macdowelli Plesiochelys_etalloni Neurankylus_eximius Trinitichelys_hiatti Plesiobaena_antiqua Baena_arenosa Boremys_pulchra Chisternon_undatum Pleurosternon_bullockii Glyptops_plicatulus Dinochelys_whitei Chubutemys_copelloi Niolamia_argentina Ninjemys_oweni Warkalania_carinaminor Meiolania_platyceps Patagoniaemys_gasparinae Otwayemys_cunicularius Kallokibotion_bajazidi Mongolochelys_efremovi Peligrochelys Palaeochersis_talampayensis Australochelys_africanus 
	;

END;


BEGIN TREES;
	Title 'Trees from "trees.nex"';
	LINK Taxa = Taxa;
	TRANSLATE
		1 Sphenodon_punctatus,
		2 Simosaurus_gaillardoti,
		3 Anthodon_serrarius,
		4 Owenetta_kitchingorum,
		5 Odontochelys_semitestacea,
		6 Proganochelys_quenstedti,
		7 Proterochersis_robusta,
		8 Kayentachelys_aprix,
		9 Condorchelys_antiqua,
		10 Indochelys_spatulata,
		11 Heckerochelys_romani,
		12 Eileanchelys_waldmani,
		13 Chengyunchelys,
		14 Siamochelys_peninsularis,
		15 Dorsetochelys_delairi,
		16 Notoemys_laticentralis,
		17 Platychelys_oberndorferi,
		18 Caribemys_oxfordiensis,
		19 Phrynops_geoffroanus,
		20 Prochelidella_cerrobarcinae,
		21 Yaminuechelys_maior,
		22 Chelus_fimbriatus,
		23 Chelodina_colliei,
		24 Chelodina_longicollis,
		25 Elseya_dentata,
		26 Myuchelys_latisternum,
		27 Araripemys_barretoi,
		28 Pelomedusa_subrufa,
		29 Erymnochelys_madagascariensis,
		30 Podocnemis_expansa,
		31 Xinjiangchelys_latimarginalis,
		32 Hangaiemys_hoburensis,
		33 Solnhofia_parsonsi,
		34 Thalassemys_moseri,
		35 Santanachelys_gaffneyi,
		36 Judithemys_sukhanovi,
		37 Dracochelys_bicuspis,
		38 Sinemys_lens,
		39 Ordosemys_leios,
		40 Toxochelys_latiremys,
		41 Caretta_caretta,
		42 Chelonia_mydas,
		43 Mesodermochelys_undulatus,
		44 Dermochelys_coriacea,
		45 Platysternon_megacephalum,
		46 Protochelydra_zangerli,
		47 Chelydra_serpentina,
		48 Macroclemys_schmidti,
		49 Macroclemys_temminckii,
		50 Emys_orbicularis,
		51 Geoclemys_hamiltonii,
		52 Echmatemys_wyomingensis,
		53 Mongolemys_elegans,
		54 Stylemys_nebraskensis,
		55 Eurotestudo_hermanni,
		56 Gopherus_polyphemus,
		57 Chelonoidis_gringorum,
		58 Chelonoidis_chilensis,
		59 Chrysemys_picta,
		60 Trachemys_scripta,
		61 Emarginachelys_cretacea,
		62 Baptemys_wyomingensis,
		63 Dermatemys_mawii,
		64 Hoplochelys_crassa,
		65 Xenochelys_formosa,
		66 Staurotypus_triporcatus,
		67 Sternotherus_odoratus,
		68 Kinosternon_flavescens,
		69 Shachemys_laosiana,
		70 Adocus_beatus,
		71 Basilemys_variolosa,
		72 Yehguia_tatsuensis,
		73 Plastomenus_aff._thomassii,
		74 Lissemys_punctata,
		75 Apalone_spinifera,
		76 Pelodiscus_sinensis,
		77 Anosteira_ornata,
		78 Carettochelys_insculpta,
		79 Portlandemys_macdowelli,
		80 Plesiochelys_etalloni,
		81 Neurankylus_eximius,
		82 Trinitichelys_hiatti,
		83 Plesiobaena_antiqua,
		84 Baena_arenosa,
		85 Boremys_pulchra,
		86 Chisternon_undatum,
		87 Pleurosternon_bullockii,
		88 Glyptops_plicatulus,
		89 Dinochelys_whitei,
		90 Chubutemys_copelloi,
		91 Niolamia_argentina,
		92 Ninjemys_oweni,
		93 Warkalania_carinaminor,
		94 Meiolania_platyceps,
		95 Patagoniaemys_gasparinae,
		96 Otwayemys_cunicularius,
		97 Kallokibotion_bajazidi,
		98 Mongolochelys_efremovi,
		99 Peligrochelys,
		100 Palaeochersis_talampayensis,
		101 Australochelys_africanus;
	TREE Strict_Consensus_tree = (1,(2,(3,(4,(5,(6,((100,101),(7,(8,9,10,(11,(12,((90,((98,99),((95,(96,97)),(91,(92,(93,94)))))),(13,(14,((87,(88,89)),(15,((81,(82,(83,(84,85,86)))),((79,80),(((16,(17,18)),((27,(28,(29,30))),((25,26),(19,((20,21),(22,(23,24))))))),(31,(32,36,(33,(34,35)),(37,(38,39)),((40,((41,42),(43,44))),(45,((46,(47,48,49)),((50,(51,52,((59,60),(53,(54,(55,56,(57,58))))))),((61,((62,63),(64,(65,66,(67,68))))),((69,(70,(71,72))),(77,78,(73,74,75,76)))))))))))))))))))))))))))));
	TREE tnt_1 = (1,(2,(3,(4,(5,(6,((7,((8,(9,10)),(11,(12,((13,(14,((15,(((((16,(17,18)),(((19,((20,21),(22,(23,24)))),(25,26)),(27,(28,(29,30))))),(31,(32,((33,(34,35)),((36,(37,(38,39))),((40,((41,42),(43,44))),(45,((46,(47,(48,49))),((50,(51,(52,((53,(54,(55,(56,(57,58))))),(59,60))))),((61,((62,63),(64,(65,(66,(67,68)))))),((69,(70,(71,72))),((73,(74,(75,76))),(77,78))))))))))))),(79,80)),(81,(82,(83,(84,(85,86))))))),(87,(88,89))))),(90,(((91,(92,(93,94))),(95,(96,97))),(98,99)))))))),(100,101))))))));
	TREE tnt_2 = (1,(2,(3,(4,(5,(6,((7,((8,(9,10)),(11,(12,((13,(14,((15,(((((16,(17,18)),(((19,((20,21),(22,(23,24)))),(25,26)),(27,(28,(29,30))))),(31,(32,((33,(34,35)),((36,(37,(38,39))),((40,((41,42),(43,44))),(45,((46,(47,(48,49))),((50,(51,(52,((53,(54,(55,(56,(57,58))))),(59,60))))),((61,((62,63),(64,(65,(66,(67,68)))))),((69,(70,(71,72))),((73,(74,(75,76))),(77,78))))))))))))),(79,80)),(81,(82,(83,(85,(84,86))))))),(87,(88,89))))),(90,(((91,(92,(93,94))),(95,(96,97))),(98,99)))))))),(100,101))))))));
	TREE tnt_3 = (1,(2,(3,(4,(5,(6,((7,((8,(9,10)),(11,(12,((13,(14,((15,(((((16,(17,18)),(((19,((20,21),(22,(23,24)))),(25,26)),(27,(28,(29,30))))),(31,((33,(34,35)),((32,(36,(37,(38,39)))),((40,((41,42),(43,44))),(45,((46,(47,(48,49))),((50,(51,(52,((53,(54,(55,(56,(57,58))))),(59,60))))),((61,((62,63),(64,(65,(66,(67,68)))))),((69,(70,(71,72))),((73,(74,(75,76))),(77,78)))))))))))),(79,80)),(81,(82,(83,(84,(85,86))))))),(87,(88,89))))),(90,(((91,(92,(93,94))),(95,(96,97))),(98,99)))))))),(100,101))))))));
	TREE tnt_4 = (1,(2,(3,(4,(5,(6,((7,((8,(9,10)),(11,(12,((13,(14,((15,(((((16,(17,18)),(((19,((20,21),(22,(23,24)))),(25,26)),(27,(28,(29,30))))),(31,(32,((33,(34,35)),((36,(37,(38,39))),((40,((41,42),(43,44))),(45,((46,(47,(48,49))),((50,(51,(52,((53,(54,(55,(56,(57,58))))),(59,60))))),((61,((62,63),(64,((65,66),(67,68))))),((69,(70,(71,72))),((73,(74,(75,76))),(77,78))))))))))))),(79,80)),(81,(82,(83,(84,(85,86))))))),(87,(88,89))))),(90,(((91,(92,(93,94))),(95,(96,97))),(98,99)))))))),(100,101))))))));
	TREE tnt_5 = (1,(2,(3,(4,(5,(6,((7,((8,(9,10)),(11,(12,((13,(14,((15,(((((16,(17,18)),(((19,((20,21),(22,(23,24)))),(25,26)),(27,(28,(29,30))))),(31,(32,((33,(34,35)),((36,(37,(38,39))),((40,((41,42),(43,44))),(45,((46,(47,(48,49))),((50,(51,(52,((53,(54,(55,(56,(57,58))))),(59,60))))),((61,((62,63),(64,(65,(66,(67,68)))))),((69,(70,(71,72))),(((75,76),(73,74)),(77,78))))))))))))),(79,80)),(81,(82,(83,(84,(85,86))))))),(87,(88,89))))),(90,(((91,(92,(93,94))),(95,(96,97))),(98,99)))))))),(100,101))))))));
	TREE tnt_6 = (1,(2,(3,(4,(5,(6,((7,(8,((9,10),(11,(12,((13,(14,((15,(((((16,(17,18)),(((19,((20,21),(22,(23,24)))),(25,26)),(27,(28,(29,30))))),(31,(32,((33,(34,35)),((36,(37,(38,39))),((40,((41,42),(43,44))),(45,((46,(47,(48,49))),((50,(51,(52,((53,(54,(55,(56,(57,58))))),(59,60))))),((61,((62,63),(64,(65,(66,(67,68)))))),((69,(70,(71,72))),((73,(74,(75,76))),(77,78))))))))))))),(79,80)),(81,(82,(83,(84,(85,86))))))),(87,(88,89))))),(90,(((91,(92,(93,94))),(95,(96,97))),(98,99))))))))),(100,101))))))));
	TREE tnt_7 = (1,(2,(3,(4,(5,(6,((7,(8,(10,(9,(11,(12,((13,(14,((15,(((((16,(17,18)),(((19,((20,21),(22,(23,24)))),(25,26)),(27,(28,(29,30))))),(31,(32,((33,(34,35)),((36,(37,(38,39))),((40,((41,42),(43,44))),(45,((46,(47,(48,49))),((50,(51,(52,((53,(54,(55,(56,(57,58))))),(59,60))))),((61,((62,63),(64,(65,(66,(67,68)))))),((69,(70,(71,72))),((73,(74,(75,76))),(77,78))))))))))))),(79,80)),(81,(82,(83,(84,(85,86))))))),(87,(88,89))))),(90,(((91,(92,(93,94))),(95,(96,97))),(98,99)))))))))),(100,101))))))));
	TREE tnt_8 = (1,(2,(3,(4,(5,(6,((7,((8,(9,10)),(11,(12,((13,(14,((15,(((((16,(17,18)),(((19,((20,21),(22,(23,24)))),(25,26)),(27,(28,(29,30))))),(31,(32,((33,(34,35)),((36,(37,(38,39))),((40,((41,42),(43,44))),(45,((46,(47,(48,49))),((50,(51,(52,((53,(54,(55,(56,(57,58))))),(59,60))))),((61,((62,63),(64,(65,(66,(67,68)))))),((69,(70,(71,72))),(78,(77,(74,(73,(75,76)))))))))))))))),(79,80)),(81,(82,(83,(84,(85,86))))))),(87,(88,89))))),(90,(((91,(92,(93,94))),(95,(96,97))),(98,99)))))))),(100,101))))))));
	TREE tnt_9 = (1,(2,(3,(4,(5,(6,((7,((8,10),(9,(11,(12,((13,(14,((15,(((((16,(17,18)),(((19,((20,21),(22,(23,24)))),(25,26)),(27,(28,(29,30))))),(31,(32,((33,(34,35)),((36,(37,(38,39))),((40,((41,42),(43,44))),(45,((46,(47,(48,49))),((50,(51,(52,((53,(54,(55,(56,(57,58))))),(59,60))))),((61,((62,63),(64,(65,(66,(67,68)))))),((69,(70,(71,72))),((73,(74,(75,76))),(77,78))))))))))))),(79,80)),(81,(82,(83,(84,(85,86))))))),(87,(88,89))))),(90,(((91,(92,(93,94))),(95,(96,97))),(98,99))))))))),(100,101))))))));
	TREE tnt_10 = (1,(2,(3,(4,(5,(6,((7,(10,((8,9),(11,(12,((13,(14,((15,(((((16,(17,18)),(((19,((20,21),(22,(23,24)))),(25,26)),(27,(28,(29,30))))),(31,(32,((33,(34,35)),((36,(37,(38,39))),((40,((41,42),(43,44))),(45,((46,(47,(48,49))),((50,(51,(52,((53,(54,(55,(56,(57,58))))),(59,60))))),((61,((62,63),(64,(65,(66,(67,68)))))),((69,(70,(71,72))),((73,(74,(75,76))),(77,78))))))))))))),(79,80)),(81,(82,(83,(84,(85,86))))))),(87,(88,89))))),(90,(((91,(92,(93,94))),(95,(96,97))),(98,99))))))))),(100,101))))))));
	TREE tnt_11 = (1,(2,(3,(4,(5,(6,((7,(10,(8,(9,(11,(12,((13,(14,((15,(((((16,(17,18)),(((19,((20,21),(22,(23,24)))),(25,26)),(27,(28,(29,30))))),(31,((33,(34,35)),(((32,36),(37,(38,39))),((40,((41,42),(43,44))),(45,((46,(48,(49,47))),((50,(((53,(54,(56,(55,(57,58))))),(59,60)),(51,52))),((61,((62,63),(64,(65,(66,(67,68)))))),((69,(70,(71,72))),((75,(76,(73,74))),(77,78)))))))))))),(79,80)),(81,(82,(83,(84,(85,86))))))),(87,(88,89))))),(90,(((91,(92,(93,94))),(95,(96,97))),(98,99)))))))))),(100,101))))))));
	TREE tnt_12 = (1,(2,(3,(4,(5,(6,((7,(10,(8,(9,(11,(12,((13,(14,((15,(((((16,(17,18)),(((19,((20,21),(22,(23,24)))),(25,26)),(27,(28,(29,30))))),(31,((33,(34,35)),(((32,36),(37,(38,39))),((40,((41,42),(43,44))),(45,((46,(48,(49,47))),((50,(((53,(54,(56,(55,(57,58))))),(59,60)),(51,52))),((61,((62,63),(64,(65,(66,(67,68)))))),((69,(70,(71,72))),((75,(76,(73,74))),(77,78)))))))))))),(79,80)),(81,(82,(83,(85,(84,86))))))),(87,(88,89))))),(90,(((91,(92,(93,94))),(95,(96,97))),(98,99)))))))))),(100,101))))))));
	TREE tnt_13 = (1,(2,(3,(4,(5,(6,((7,(10,(8,(9,(11,(12,((13,(14,((15,(((((16,(17,18)),(((19,((20,21),(22,(23,24)))),(25,26)),(27,(28,(29,30))))),(31,(32,((33,(34,35)),((36,(37,(38,39))),((40,((41,42),(43,44))),(45,((46,(48,(49,47))),((50,(((53,(54,(56,(55,(57,58))))),(59,60)),(51,52))),((61,((62,63),(64,(65,(66,(67,68)))))),((69,(70,(71,72))),((75,(76,(73,74))),(77,78))))))))))))),(79,80)),(81,(82,(83,(84,(85,86))))))),(87,(88,89))))),(90,(((91,(92,(93,94))),(95,(96,97))),(98,99)))))))))),(100,101))))))));
	TREE tnt_14 = (1,(2,(3,(4,(5,(6,((7,(10,(8,(9,(11,(12,((13,(14,((15,(((((16,(17,18)),(((19,((20,21),(22,(23,24)))),(25,26)),(27,(28,(29,30))))),(31,((33,(34,35)),(((32,36),(37,(38,39))),((40,((41,42),(43,44))),(45,((46,(48,(49,47))),((50,(((53,(54,(56,(55,(57,58))))),(59,60)),(51,52))),((61,((62,63),(64,((65,66),(67,68))))),((69,(70,(71,72))),((75,(76,(73,74))),(77,78)))))))))))),(79,80)),(81,(82,(83,(84,(85,86))))))),(87,(88,89))))),(90,(((91,(92,(93,94))),(95,(96,97))),(98,99)))))))))),(100,101))))))));
	TREE tnt_15 = (1,(2,(3,(4,(5,(6,((7,(10,(8,(9,(11,(12,((13,(14,((15,(((((16,(17,18)),(((19,((20,21),(22,(23,24)))),(25,26)),(27,(28,(29,30))))),(31,((33,(34,35)),(((32,36),(37,(38,39))),((40,((41,42),(43,44))),(45,((46,(48,(49,47))),((50,(((53,(54,(56,(55,(57,58))))),(59,60)),(51,52))),((61,((62,63),(64,(65,(66,(67,68)))))),((69,(70,(71,72))),((73,(75,(76,74))),(77,78)))))))))))),(79,80)),(81,(82,(83,(84,(85,86))))))),(87,(88,89))))),(90,(((91,(92,(93,94))),(95,(96,97))),(98,99)))))))))),(100,101))))))));
	TREE tnt_16 = (1,(2,(3,(4,(5,(6,((7,((10,(8,9)),(11,(12,((13,(14,((15,(((((16,(17,18)),(((19,((20,21),(22,(23,24)))),(25,26)),(27,(28,(29,30))))),(31,((33,(34,35)),(((32,36),(37,(38,39))),((40,((41,42),(43,44))),(45,((46,(48,(49,47))),((50,(((53,(54,(56,(55,(57,58))))),(59,60)),(51,52))),((61,((62,63),(64,(65,(66,(67,68)))))),((69,(70,(71,72))),((75,(76,(73,74))),(77,78)))))))))))),(79,80)),(81,(82,(83,(84,(85,86))))))),(87,(88,89))))),(90,(((91,(92,(93,94))),(95,(96,97))),(98,99)))))))),(100,101))))))));
	TREE tnt_17 = (1,(2,(3,(4,(5,(6,((7,(10,(8,(9,(11,(12,((13,(14,((15,(((((16,(17,18)),(((19,((20,21),(22,(23,24)))),(25,26)),(27,(28,(29,30))))),(31,((33,(34,35)),(((32,36),(37,(38,39))),((40,((41,42),(43,44))),(45,((46,(48,(49,47))),((50,(((53,(54,(56,(55,(57,58))))),(59,60)),(51,52))),((61,((62,63),(64,(65,(66,(67,68)))))),((69,(70,(71,72))),(78,(77,(74,(73,(75,76))))))))))))))),(79,80)),(81,(82,(83,(84,(85,86))))))),(87,(88,89))))),(90,(((91,(92,(93,94))),(95,(96,97))),(98,99)))))))))),(100,101))))))));
	TREE tnt_18 = (1,(2,(3,(4,(5,(6,((7,(10,((8,9),(11,(12,((13,(14,((15,(((((16,(17,18)),(((19,((20,21),(22,(23,24)))),(25,26)),(27,(28,(29,30))))),(31,((33,(34,35)),(((32,36),(37,(38,39))),((40,((41,42),(43,44))),(45,((46,(48,(49,47))),((50,(((53,(54,(56,(55,(57,58))))),(59,60)),(51,52))),((61,((62,63),(64,(65,(66,(67,68)))))),((69,(70,(71,72))),((75,(76,(73,74))),(77,78)))))))))))),(79,80)),(81,(82,(83,(84,(85,86))))))),(87,(88,89))))),(90,(((91,(92,(93,94))),(95,(96,97))),(98,99))))))))),(100,101))))))));
	TREE tnt_19 = (1,(2,(3,(4,(5,(6,((7,(8,((9,10),(11,(12,((13,(14,((15,(((((16,(17,18)),(((19,((20,21),(22,(23,24)))),(25,26)),(27,(28,(29,30))))),(31,((33,(34,35)),(((32,36),(37,(38,39))),((40,((41,42),(43,44))),(45,((46,(48,(49,47))),((50,(((53,(54,(56,(55,(57,58))))),(59,60)),(51,52))),((61,((62,63),(64,(65,(66,(67,68)))))),((69,(70,(71,72))),((75,(76,(73,74))),(77,78)))))))))))),(79,80)),(81,(82,(83,(84,(85,86))))))),(87,(88,89))))),(90,(((91,(92,(93,94))),(95,(96,97))),(98,99))))))))),(100,101))))))));
	TREE tnt_20 = (1,(2,(3,(4,(5,(6,((7,(8,(10,(9,(11,(12,((13,(14,((15,(((((16,(17,18)),(((19,((20,21),(22,(23,24)))),(25,26)),(27,(28,(29,30))))),(31,((33,(34,35)),(((32,36),(37,(38,39))),((40,((41,42),(43,44))),(45,((46,(48,(49,47))),((50,(((53,(54,(56,(55,(57,58))))),(59,60)),(51,52))),((61,((62,63),(64,(65,(66,(67,68)))))),((69,(70,(71,72))),((75,(76,(73,74))),(77,78)))))))))))),(79,80)),(81,(82,(83,(85,(84,86))))))),(87,(88,89))))),(90,(((91,(92,(93,94))),(95,(96,97))),(98,99)))))))))),(100,101))))))));
	TREE tnt_21 = (1,(2,(3,(4,(5,(6,((7,(8,(9,(10,(11,(12,((13,(14,((15,(((((16,(17,18)),(((19,((20,21),(22,(23,24)))),(25,26)),(27,(28,(29,30))))),(31,((33,(34,35)),((32,(36,(37,(38,39)))),((40,((41,42),(43,44))),(45,((46,(49,(48,47))),((50,(52,(51,((53,(54,((56,55),(57,58)))),(59,60))))),((61,((62,63),(64,((65,66),(67,68))))),((69,(70,(71,72))),((76,(75,(73,74))),(77,78)))))))))))),(79,80)),(81,(82,(83,(84,(85,86))))))),(87,(88,89))))),(90,(((91,(92,(93,94))),(95,(96,97))),(98,99)))))))))),(100,101))))))));
	TREE tnt_22 = (1,(2,(3,(4,(5,(6,((7,(8,(9,(10,(11,(12,((13,(14,((15,(((((16,(17,18)),(((19,((20,21),(22,(23,24)))),(25,26)),(27,(28,(29,30))))),(31,((33,(34,35)),((32,(36,(37,(38,39)))),((40,((41,42),(43,44))),(45,((46,(49,(48,47))),((50,(52,(51,((53,(54,((56,55),(57,58)))),(59,60))))),((61,((62,63),(64,((65,66),(67,68))))),((69,(70,(71,72))),(78,(77,(74,(73,(75,76))))))))))))))),(79,80)),(81,(82,(83,(84,(85,86))))))),(87,(88,89))))),(90,(((91,(92,(93,94))),(95,(96,97))),(98,99)))))))))),(100,101))))))));
	TREE tnt_23 = (1,(2,(3,(4,(5,(6,((7,((8,9),(10,(11,(12,((13,(14,((15,(((((16,(17,18)),(((19,((20,21),(22,(23,24)))),(25,26)),(27,(28,(29,30))))),(31,((33,(34,35)),((32,(36,(37,(38,39)))),((40,((41,42),(43,44))),(45,((46,(49,(48,47))),((50,(52,(51,((53,(54,((56,55),(57,58)))),(59,60))))),((61,((62,63),(64,((65,66),(67,68))))),((69,(70,(71,72))),((76,(75,(73,74))),(77,78)))))))))))),(79,80)),(81,(82,(83,(84,(85,86))))))),(87,(88,89))))),(90,(((91,(92,(93,94))),(95,(96,97))),(98,99))))))))),(100,101))))))));
	TREE tnt_24 = (1,(2,(3,(4,(5,(6,((7,(8,(10,(9,(11,(12,((13,(14,((15,(((((16,(17,18)),(((19,((20,21),(22,(23,24)))),(25,26)),(27,(28,(29,30))))),(31,((33,(34,35)),((32,(36,(37,(38,39)))),((40,((41,42),(43,44))),(45,((46,(49,(48,47))),((50,(52,(51,((53,(54,((56,55),(57,58)))),(59,60))))),((61,((62,63),(64,((65,66),(67,68))))),((69,(70,(71,72))),((76,(75,(73,74))),(77,78)))))))))))),(79,80)),(81,(82,(83,(84,(85,86))))))),(87,(88,89))))),(90,(((91,(92,(93,94))),(95,(96,97))),(98,99)))))))))),(100,101))))))));
	TREE tnt_25 = (1,(2,(3,(4,(5,(6,((7,(8,(9,(10,(11,(12,((13,(14,((15,(((((16,(17,18)),(((19,((20,21),(22,(23,24)))),(25,26)),(27,(28,(29,30))))),(31,((33,(34,35)),((32,(36,(37,(38,39)))),((40,((41,42),(43,44))),(45,((46,(49,(48,47))),((50,(52,(51,((53,(54,((56,55),(57,58)))),(59,60))))),((61,((62,63),(64,((65,66),(67,68))))),((69,(70,(71,72))),((76,(75,(73,74))),(77,78)))))))))))),(79,80)),(81,(82,(83,(85,(84,86))))))),(87,(88,89))))),(90,(((91,(92,(93,94))),(95,(96,97))),(98,99)))))))))),(100,101))))))));
	TREE tnt_26 = (1,(2,(3,(4,(5,(6,((7,(8,(9,(10,(11,(12,((13,(14,((15,(((((16,(17,18)),(((19,((20,21),(22,(23,24)))),(25,26)),(27,(28,(29,30))))),(31,(32,((33,(34,35)),((36,(37,(38,39))),((40,((41,42),(43,44))),(45,((46,(49,(48,47))),((50,(52,(51,((53,(54,((56,55),(57,58)))),(59,60))))),((61,((62,63),(64,((65,66),(67,68))))),((69,(70,(71,72))),((76,(75,(73,74))),(77,78))))))))))))),(79,80)),(81,(82,(83,(84,(85,86))))))),(87,(88,89))))),(90,(((91,(92,(93,94))),(95,(96,97))),(98,99)))))))))),(100,101))))))));
	TREE tnt_27 = (1,(2,(3,(4,(5,(6,((7,(8,(9,(10,(11,(12,((13,(14,((15,(((((16,(17,18)),(((19,((20,21),(22,(23,24)))),(25,26)),(27,(28,(29,30))))),(31,((33,(34,35)),((32,(36,(37,(38,39)))),((40,((41,42),(43,44))),(45,((46,(49,(48,47))),((50,(52,(51,((53,(54,((56,55),(57,58)))),(59,60))))),((61,((62,63),(64,((65,66),(67,68))))),((69,(70,(71,72))),((73,(76,(75,74))),(77,78)))))))))))),(79,80)),(81,(82,(83,(84,(85,86))))))),(87,(88,89))))),(90,(((91,(92,(93,94))),(95,(96,97))),(98,99)))))))))),(100,101))))))));
	TREE tnt_28 = (1,(2,(3,(4,(5,(6,((7,((8,(9,10)),(11,(12,((13,(14,((15,(((((16,(17,18)),(((19,((20,21),(22,(23,24)))),(25,26)),(27,(28,(29,30))))),(31,((33,(34,35)),((32,(36,(37,(38,39)))),((40,((41,42),(43,44))),(45,((46,(49,(48,47))),((50,(52,(51,((53,(54,((56,55),(57,58)))),(59,60))))),((61,((62,63),(64,((65,66),(67,68))))),((69,(70,(71,72))),((76,(75,(73,74))),(77,78)))))))))))),(79,80)),(81,(82,(83,(84,(85,86))))))),(87,(88,89))))),(90,(((91,(92,(93,94))),(95,(96,97))),(98,99)))))))),(100,101))))))));
	TREE tnt_29 = (1,(2,(3,(4,(5,(6,((7,((8,9),(10,(11,(12,((13,(14,((15,(((((16,(17,18)),(((19,((20,21),(22,(23,24)))),(25,26)),(27,(28,(29,30))))),(31,((33,(34,35)),((32,(36,(37,(38,39)))),((40,((41,42),(43,44))),(45,((46,(49,(48,47))),((50,(52,(51,((53,(54,((56,55),(57,58)))),(59,60))))),((61,((62,63),(64,((65,66),(67,68))))),((69,(70,(71,72))),(78,(77,(74,(73,(75,76))))))))))))))),(79,80)),(81,(82,(83,(84,(85,86))))))),(87,(88,89))))),(90,(((91,(92,(93,94))),(95,(96,97))),(98,99))))))))),(100,101))))))));
	TREE tnt_30 = (1,(2,(3,(4,(5,(6,((7,(10,(8,(9,(11,(12,((13,(14,((15,(((((16,(17,18)),(((19,((20,21),(22,(23,24)))),(25,26)),(27,(28,(29,30))))),(31,((33,(34,35)),((32,(36,(37,(38,39)))),((40,((41,42),(43,44))),(45,((46,(49,(48,47))),((50,(52,(51,((53,(54,((56,55),(57,58)))),(59,60))))),((61,((62,63),(64,((65,66),(67,68))))),((69,(70,(71,72))),(78,(77,(74,(73,(75,76))))))))))))))),(79,80)),(81,(82,(83,(84,(85,86))))))),(87,(88,89))))),(90,(((91,(92,(93,94))),(95,(96,97))),(98,99)))))))))),(100,101))))))));
	TREE tnt_31 = (1,(2,(3,(4,(5,(6,((7,((10,(8,9)),(11,(12,((13,(14,((15,(((((16,(17,18)),(((19,((20,21),(22,(23,24)))),(25,26)),(27,(28,(29,30))))),(31,((33,(34,35)),((32,(36,(37,(38,39)))),((40,((41,42),(43,44))),(45,((46,(47,(48,49))),((50,(((53,(54,(55,(56,(57,58))))),(59,60)),(51,52))),((61,((62,63),(64,(65,(66,(67,68)))))),((69,(70,(71,72))),((73,(76,(75,74))),(77,78)))))))))))),(79,80)),(81,(82,(83,(85,(84,86))))))),(87,(88,89))))),(90,(((91,(92,(93,94))),(95,(96,97))),(98,99)))))))),(100,101))))))));
	TREE tnt_32 = (1,(2,(3,(4,(5,(6,((7,((10,(8,9)),(11,(12,((13,(14,((15,(((((16,(17,18)),(((19,((20,21),(22,(23,24)))),(25,26)),(27,(28,(29,30))))),(31,((33,(34,35)),((32,(36,(37,(38,39)))),((40,((41,42),(43,44))),(45,((46,(47,(48,49))),((50,(((53,(54,(55,(56,(57,58))))),(59,60)),(51,52))),((61,((62,63),(64,(65,(66,(67,68)))))),((69,(70,(71,72))),((73,(76,(75,74))),(77,78)))))))))))),(79,80)),(81,(82,(83,(84,(85,86))))))),(87,(88,89))))),(90,(((91,(92,(93,94))),(95,(96,97))),(98,99)))))))),(100,101))))))));
	TREE tnt_33 = (1,(2,(3,(4,(5,(6,((7,((10,(8,9)),(11,(12,((13,(14,((15,(((((16,(17,18)),(((19,((20,21),(22,(23,24)))),(25,26)),(27,(28,(29,30))))),(31,(32,((33,(34,35)),((36,(37,(38,39))),((40,((41,42),(43,44))),(45,((46,(47,(48,49))),((50,(((53,(54,(55,(56,(57,58))))),(59,60)),(51,52))),((61,((62,63),(64,(65,(66,(67,68)))))),((69,(70,(71,72))),((73,(76,(75,74))),(77,78))))))))))))),(79,80)),(81,(82,(83,(85,(84,86))))))),(87,(88,89))))),(90,(((91,(92,(93,94))),(95,(96,97))),(98,99)))))))),(100,101))))))));
	TREE tnt_34 = (1,(2,(3,(4,(5,(6,((7,((10,(8,9)),(11,(12,((13,(14,((15,(((((16,(17,18)),(((19,((20,21),(22,(23,24)))),(25,26)),(27,(28,(29,30))))),(31,((33,(34,35)),((32,(36,(37,(38,39)))),((40,((41,42),(43,44))),(45,((46,(47,(48,49))),((50,(((53,(54,(55,(56,(57,58))))),(59,60)),(51,52))),((61,((62,63),(64,((65,66),(67,68))))),((69,(70,(71,72))),((73,(76,(75,74))),(77,78)))))))))))),(79,80)),(81,(82,(83,(85,(84,86))))))),(87,(88,89))))),(90,(((91,(92,(93,94))),(95,(96,97))),(98,99)))))))),(100,101))))))));
	TREE tnt_35 = (1,(2,(3,(4,(5,(6,((7,((10,(8,9)),(11,(12,((13,(14,((15,(((((16,(17,18)),(((19,((20,21),(22,(23,24)))),(25,26)),(27,(28,(29,30))))),(31,((33,(34,35)),((32,(36,(37,(38,39)))),((40,((41,42),(43,44))),(45,((46,(47,(48,49))),((50,(((53,(54,(55,(56,(57,58))))),(59,60)),(51,52))),((61,((62,63),(64,(65,(66,(67,68)))))),((69,(70,(71,72))),(78,(77,(74,(75,(73,76))))))))))))))),(79,80)),(81,(82,(83,(85,(84,86))))))),(87,(88,89))))),(90,(((91,(92,(93,94))),(95,(96,97))),(98,99)))))))),(100,101))))))));
	TREE tnt_36 = (1,(2,(3,(4,(5,(6,((7,((8,9),(10,(11,(12,((13,(14,((15,(((((16,(17,18)),(((19,((20,21),(22,(23,24)))),(25,26)),(27,(28,(29,30))))),(31,((33,(34,35)),((32,(36,(37,(38,39)))),((40,((41,42),(43,44))),(45,((46,(47,(48,49))),((50,(((53,(54,(55,(56,(57,58))))),(59,60)),(51,52))),((61,((62,63),(64,(65,(66,(67,68)))))),((69,(70,(71,72))),((73,(76,(75,74))),(77,78)))))))))))),(79,80)),(81,(82,(83,(85,(84,86))))))),(87,(88,89))))),(90,(((91,(92,(93,94))),(95,(96,97))),(98,99))))))))),(100,101))))))));
	TREE tnt_37 = (1,(2,(3,(4,(5,(6,((7,(8,((9,10),(11,(12,((13,(14,((15,(((((16,(17,18)),(((19,((20,21),(22,(23,24)))),(25,26)),(27,(28,(29,30))))),(31,((33,(34,35)),((32,(36,(37,(38,39)))),((40,((41,42),(43,44))),(45,((46,(47,(48,49))),((50,(((53,(54,(55,(56,(57,58))))),(59,60)),(51,52))),((61,((62,63),(64,(65,(66,(67,68)))))),((69,(70,(71,72))),((73,(76,(75,74))),(77,78)))))))))))),(79,80)),(81,(82,(83,(85,(84,86))))))),(87,(88,89))))),(90,(((91,(92,(93,94))),(95,(96,97))),(98,99))))))))),(100,101))))))));
	TREE tnt_38 = (1,(2,(3,(4,(5,(6,((7,(8,((9,10),(11,(12,((13,(14,((15,(((((16,(17,18)),(((19,((20,21),(22,(23,24)))),(25,26)),(27,(28,(29,30))))),(31,((33,(34,35)),((32,(36,(37,(38,39)))),((40,((41,42),(43,44))),(45,((46,(47,(48,49))),((50,(((53,(54,(55,(56,(57,58))))),(59,60)),(51,52))),((61,((62,63),(64,(65,(66,(67,68)))))),((69,(70,(71,72))),((73,(76,(75,74))),(77,78)))))))))))),(79,80)),(81,(82,(83,(84,(85,86))))))),(87,(88,89))))),(90,(((91,(92,(93,94))),(95,(96,97))),(98,99))))))))),(100,101))))))));
	TREE tnt_39 = (1,(2,(3,(4,(5,(6,((7,(10,((8,9),(11,(12,((13,(14,((15,(((((16,(17,18)),(((19,((20,21),(22,(23,24)))),(25,26)),(27,(28,(29,30))))),(31,((33,(34,35)),((32,(36,(37,(38,39)))),((40,((41,42),(43,44))),(45,((46,(47,(48,49))),((50,(((53,(54,(55,(56,(57,58))))),(59,60)),(51,52))),((61,((62,63),(64,(65,(66,(67,68)))))),((69,(70,(71,72))),((73,(76,(75,74))),(77,78)))))))))))),(79,80)),(81,(82,(83,(84,(85,86))))))),(87,(88,89))))),(90,(((91,(92,(93,94))),(95,(96,97))),(98,99))))))))),(100,101))))))));
	TREE tnt_40 = (1,(2,(3,(4,(5,(6,((7,((10,(8,9)),(11,(12,((13,(14,((15,(((((16,(17,18)),(((19,((20,21),(22,(23,24)))),(25,26)),(27,(28,(29,30))))),(31,((33,(34,35)),((32,(36,(37,(38,39)))),((40,((41,42),(43,44))),(45,((46,(47,(48,49))),((50,(((53,(54,(55,(56,(57,58))))),(59,60)),(51,52))),((61,((62,63),(64,((65,66),(67,68))))),((69,(70,(71,72))),((73,(76,(75,74))),(77,78)))))))))))),(79,80)),(81,(82,(83,(84,(85,86))))))),(87,(88,89))))),(90,(((91,(92,(93,94))),(95,(96,97))),(98,99)))))))),(100,101))))))));
	TREE tnt_41 = (1,(2,(3,(4,(5,(6,((7,(10,(8,(9,(11,(12,((13,(14,((15,(((((16,(17,18)),(((19,((20,21),(22,(23,24)))),(25,26)),(27,(28,(29,30))))),(31,(32,((33,(34,35)),((36,(37,(38,39))),((40,((41,42),(43,44))),(45,((46,(48,(49,47))),((50,(52,(51,((53,(54,((56,55),(57,58)))),(59,60))))),((61,((62,63),(64,((65,66),(67,68))))),((69,(70,(71,72))),((73,(76,(75,74))),(77,78))))))))))))),(79,80)),(81,(82,(83,(84,(85,86))))))),(87,(88,89))))),(90,(((91,(92,(93,94))),(95,(96,97))),(98,99)))))))))),(100,101))))))));
	TREE tnt_42 = (1,(2,(3,(4,(5,(6,((7,(10,(8,(9,(11,(12,((13,(14,((15,(((((16,(17,18)),(((19,((20,21),(22,(23,24)))),(25,26)),(27,(28,(29,30))))),(31,(32,((33,(34,35)),((36,(37,(38,39))),((40,((41,42),(43,44))),(45,((46,(48,(49,47))),((50,(52,(51,((53,(54,((56,55),(57,58)))),(59,60))))),((61,((62,63),(64,((65,66),(67,68))))),((69,(70,(71,72))),((73,(76,(75,74))),(77,78))))))))))))),(79,80)),(81,(82,(83,(85,(84,86))))))),(87,(88,89))))),(90,(((91,(92,(93,94))),(95,(96,97))),(98,99)))))))))),(100,101))))))));
	TREE tnt_43 = (1,(2,(3,(4,(5,(6,((7,(10,(8,(9,(11,(12,((13,(14,((15,(((((16,(17,18)),(((19,((20,21),(22,(23,24)))),(25,26)),(27,(28,(29,30))))),(31,((33,(34,35)),((32,(36,(37,(38,39)))),((40,((41,42),(43,44))),(45,((46,(48,(49,47))),((50,(52,(51,((53,(54,((56,55),(57,58)))),(59,60))))),((61,((62,63),(64,((65,66),(67,68))))),((69,(70,(71,72))),((73,(76,(75,74))),(77,78)))))))))))),(79,80)),(81,(82,(83,(84,(85,86))))))),(87,(88,89))))),(90,(((91,(92,(93,94))),(95,(96,97))),(98,99)))))))))),(100,101))))))));
	TREE tnt_44 = (1,(2,(3,(4,(5,(6,((7,(10,(8,(9,(11,(12,((13,(14,((15,(((((16,(17,18)),(((19,((20,21),(22,(23,24)))),(25,26)),(27,(28,(29,30))))),(31,(32,((33,(34,35)),((36,(37,(38,39))),((40,((41,42),(43,44))),(45,((46,(48,(49,47))),((50,(52,(51,((53,(54,((56,55),(57,58)))),(59,60))))),((61,((62,63),(64,((65,66),(67,68))))),((69,(70,(71,72))),((76,(75,(73,74))),(77,78))))))))))))),(79,80)),(81,(82,(83,(84,(85,86))))))),(87,(88,89))))),(90,(((91,(92,(93,94))),(95,(96,97))),(98,99)))))))))),(100,101))))))));
	TREE tnt_45 = (1,(2,(3,(4,(5,(6,((7,((10,(8,9)),(11,(12,((13,(14,((15,(((((16,(17,18)),(((19,((20,21),(22,(23,24)))),(25,26)),(27,(28,(29,30))))),(31,(32,((33,(34,35)),((36,(37,(38,39))),((40,((41,42),(43,44))),(45,((46,(48,(49,47))),((50,(52,(51,((53,(54,((56,55),(57,58)))),(59,60))))),((61,((62,63),(64,((65,66),(67,68))))),((69,(70,(71,72))),((73,(76,(75,74))),(77,78))))))))))))),(79,80)),(81,(82,(83,(84,(85,86))))))),(87,(88,89))))),(90,(((91,(92,(93,94))),(95,(96,97))),(98,99)))))))),(100,101))))))));
	TREE tnt_46 = (1,(2,(3,(4,(5,(6,((7,(10,(8,(9,(11,(12,((13,(14,((15,(((((16,(17,18)),(((19,((20,21),(22,(23,24)))),(25,26)),(27,(28,(29,30))))),(31,(32,((33,(34,35)),((36,(37,(38,39))),((40,((41,42),(43,44))),(45,((46,(48,(49,47))),((50,(52,(51,((53,(54,((56,55),(57,58)))),(59,60))))),((61,((62,63),(64,((65,66),(67,68))))),((69,(70,(71,72))),(78,(77,(74,(75,(73,76)))))))))))))))),(79,80)),(81,(82,(83,(84,(85,86))))))),(87,(88,89))))),(90,(((91,(92,(93,94))),(95,(96,97))),(98,99)))))))))),(100,101))))))));
	TREE tnt_47 = (1,(2,(3,(4,(5,(6,((7,(10,((8,9),(11,(12,((13,(14,((15,(((((16,(17,18)),(((19,((20,21),(22,(23,24)))),(25,26)),(27,(28,(29,30))))),(31,(32,((33,(34,35)),((36,(37,(38,39))),((40,((41,42),(43,44))),(45,((46,(48,(49,47))),((50,(52,(51,((53,(54,((56,55),(57,58)))),(59,60))))),((61,((62,63),(64,((65,66),(67,68))))),((69,(70,(71,72))),((73,(76,(75,74))),(77,78))))))))))))),(79,80)),(81,(82,(83,(84,(85,86))))))),(87,(88,89))))),(90,(((91,(92,(93,94))),(95,(96,97))),(98,99))))))))),(100,101))))))));
	TREE tnt_48 = (1,(2,(3,(4,(5,(6,((7,(8,((9,10),(11,(12,((13,(14,((15,(((((16,(17,18)),(((19,((20,21),(22,(23,24)))),(25,26)),(27,(28,(29,30))))),(31,(32,((33,(34,35)),((36,(37,(38,39))),((40,((41,42),(43,44))),(45,((46,(48,(49,47))),((50,(52,(51,((53,(54,((56,55),(57,58)))),(59,60))))),((61,((62,63),(64,((65,66),(67,68))))),((69,(70,(71,72))),((73,(76,(75,74))),(77,78))))))))))))),(79,80)),(81,(82,(83,(84,(85,86))))))),(87,(88,89))))),(90,(((91,(92,(93,94))),(95,(96,97))),(98,99))))))))),(100,101))))))));
	TREE tnt_49 = (1,(2,(3,(4,(5,(6,((7,(8,(10,(9,(11,(12,((13,(14,((15,(((((16,(17,18)),(((19,((20,21),(22,(23,24)))),(25,26)),(27,(28,(29,30))))),(31,(32,((33,(34,35)),((36,(37,(38,39))),((40,((41,42),(43,44))),(45,((46,(48,(49,47))),((50,(52,(51,((53,(54,((56,55),(57,58)))),(59,60))))),((61,((62,63),(64,((65,66),(67,68))))),((69,(70,(71,72))),((73,(76,(75,74))),(77,78))))))))))))),(79,80)),(81,(82,(83,(85,(84,86))))))),(87,(88,89))))),(90,(((91,(92,(93,94))),(95,(96,97))),(98,99)))))))))),(100,101))))))));
	TREE tnt_50 = (1,(2,(3,(4,(5,(6,((7,(10,((8,9),(11,(12,((13,(14,((15,(((((16,(17,18)),(((19,((20,21),(22,(23,24)))),(25,26)),(27,(28,(29,30))))),(31,(32,((33,(34,35)),((36,(37,(38,39))),((40,((41,42),(43,44))),(45,((46,(48,(49,47))),((50,(52,(51,((53,(54,((56,55),(57,58)))),(59,60))))),((61,((62,63),(64,((65,66),(67,68))))),((69,(70,(71,72))),((73,(76,(75,74))),(77,78))))))))))))),(79,80)),(81,(82,(83,(85,(84,86))))))),(87,(88,89))))),(90,(((91,(92,(93,94))),(95,(96,97))),(98,99))))))))),(100,101))))))));
	TREE tnt_51 = (1,(2,(3,(4,(5,(6,((7,(8,(10,(9,(11,(12,((13,(14,((15,(((((16,(17,18)),(((19,((20,21),(22,(23,24)))),(25,26)),(27,(28,(29,30))))),(31,((33,(34,35)),((32,(36,(37,(38,39)))),((40,((41,42),(43,44))),(45,((46,(48,(49,47))),((50,(((53,(54,(55,(56,(57,58))))),(59,60)),(51,52))),((61,((62,63),(64,(65,(66,(67,68)))))),((69,(70,(71,72))),(78,(77,(74,(76,(75,73))))))))))))))),(79,80)),(81,(82,(83,(84,(85,86))))))),(87,(88,89))))),(90,(((91,(92,(93,94))),(95,(96,97))),(98,99)))))))))),(100,101))))))));
	TREE tnt_52 = (1,(2,(3,(4,(5,(6,((7,(8,(10,(9,(11,(12,((13,(14,((15,(((((16,(17,18)),(((19,((20,21),(22,(23,24)))),(25,26)),(27,(28,(29,30))))),(31,((33,(34,35)),((32,(36,(37,(38,39)))),((40,((41,42),(43,44))),(45,((46,(48,(49,47))),((50,(((53,(54,(55,(56,(57,58))))),(59,60)),(51,52))),((61,((62,63),(64,((65,66),(67,68))))),((69,(70,(71,72))),(78,(77,(74,(76,(75,73))))))))))))))),(79,80)),(81,(82,(83,(84,(85,86))))))),(87,(88,89))))),(90,(((91,(92,(93,94))),(95,(96,97))),(98,99)))))))))),(100,101))))))));
	TREE tnt_53 = (1,(2,(3,(4,(5,(6,((7,(8,(10,(9,(11,(12,((13,(14,((15,(((((16,(17,18)),(((19,((20,21),(22,(23,24)))),(25,26)),(27,(28,(29,30))))),(31,(32,((33,(34,35)),((36,(37,(38,39))),((40,((41,42),(43,44))),(45,((46,(48,(49,47))),((50,(((53,(54,(55,(56,(57,58))))),(59,60)),(51,52))),((61,((62,63),(64,(65,(66,(67,68)))))),((69,(70,(71,72))),(78,(77,(74,(76,(75,73)))))))))))))))),(79,80)),(81,(82,(83,(84,(85,86))))))),(87,(88,89))))),(90,(((91,(92,(93,94))),(95,(96,97))),(98,99)))))))))),(100,101))))))));
	TREE tnt_54 = (1,(2,(3,(4,(5,(6,((7,((8,(9,10)),(11,(12,((13,(14,((15,(((((16,(17,18)),(((19,((20,21),(22,(23,24)))),(25,26)),(27,(28,(29,30))))),(31,((33,(34,35)),((32,(36,(37,(38,39)))),((40,((41,42),(43,44))),(45,((46,(48,(49,47))),((50,(((53,(54,(55,(56,(57,58))))),(59,60)),(51,52))),((61,((62,63),(64,(65,(66,(67,68)))))),((69,(70,(71,72))),(78,(77,(74,(76,(75,73))))))))))))))),(79,80)),(81,(82,(83,(84,(85,86))))))),(87,(88,89))))),(90,(((91,(92,(93,94))),(95,(96,97))),(98,99)))))))),(100,101))))))));
	TREE tnt_55 = (1,(2,(3,(4,(5,(6,((7,(8,(10,(9,(11,(12,((13,(14,((15,(((((16,(17,18)),(((19,((20,21),(22,(23,24)))),(25,26)),(27,(28,(29,30))))),(31,((33,(34,35)),((32,(36,(37,(38,39)))),((40,((41,42),(43,44))),(45,((46,(48,(49,47))),((50,(((53,(54,(55,(56,(57,58))))),(59,60)),(51,52))),((61,((62,63),(64,((65,66),(67,68))))),((69,(70,(71,72))),(78,(77,(74,(76,(75,73))))))))))))))),(79,80)),(81,(82,(83,(85,(84,86))))))),(87,(88,89))))),(90,(((91,(92,(93,94))),(95,(96,97))),(98,99)))))))))),(100,101))))))));
	TREE tnt_56 = (1,(2,(3,(4,(5,(6,((7,(8,(10,(9,(11,(12,((13,(14,((15,(((((16,(17,18)),(((19,((20,21),(22,(23,24)))),(25,26)),(27,(28,(29,30))))),(31,(32,((33,(34,35)),((36,(37,(38,39))),((40,((41,42),(43,44))),(45,((46,(48,(49,47))),((50,(((53,(54,(55,(56,(57,58))))),(59,60)),(51,52))),((61,((62,63),(64,((65,66),(67,68))))),((69,(70,(71,72))),(78,(77,(74,(76,(75,73)))))))))))))))),(79,80)),(81,(82,(83,(84,(85,86))))))),(87,(88,89))))),(90,(((91,(92,(93,94))),(95,(96,97))),(98,99)))))))))),(100,101))))))));
	TREE tnt_57 = (1,(2,(3,(4,(5,(6,((7,((8,(9,10)),(11,(12,((13,(14,((15,(((((16,(17,18)),(((19,((20,21),(22,(23,24)))),(25,26)),(27,(28,(29,30))))),(31,((33,(34,35)),((32,(36,(37,(38,39)))),((40,((41,42),(43,44))),(45,((46,(48,(49,47))),((50,(((53,(54,(55,(56,(57,58))))),(59,60)),(51,52))),((61,((62,63),(64,((65,66),(67,68))))),((69,(70,(71,72))),(78,(77,(74,(76,(75,73))))))))))))))),(79,80)),(81,(82,(83,(84,(85,86))))))),(87,(88,89))))),(90,(((91,(92,(93,94))),(95,(96,97))),(98,99)))))))),(100,101))))))));
	TREE tnt_58 = (1,(2,(3,(4,(5,(6,((7,(10,(8,(9,(11,(12,((13,(14,((15,(((((16,(17,18)),(((19,((20,21),(22,(23,24)))),(25,26)),(27,(28,(29,30))))),(31,(32,((33,(34,35)),((36,(37,(38,39))),((40,((41,42),(43,44))),(45,((46,(48,(49,47))),((50,(((53,(54,(55,(56,(57,58))))),(59,60)),(51,52))),((61,((62,63),(64,(65,(66,(67,68)))))),((69,(70,(71,72))),(78,(77,(74,(76,(75,73)))))))))))))))),(79,80)),(81,(82,(83,(84,(85,86))))))),(87,(88,89))))),(90,(((91,(92,(93,94))),(95,(96,97))),(98,99)))))))))),(100,101))))))));
	TREE tnt_59 = (1,(2,(3,(4,(5,(6,((7,(8,(10,(9,(11,(12,((13,(14,((15,(((((16,(17,18)),(((19,((20,21),(22,(23,24)))),(25,26)),(27,(28,(29,30))))),(31,(32,((33,(34,35)),((36,(37,(38,39))),((40,((41,42),(43,44))),(45,((46,(48,(49,47))),((50,(((53,(54,(55,(56,(57,58))))),(59,60)),(51,52))),((61,((62,63),(64,(65,(66,(67,68)))))),((69,(70,(71,72))),(78,(77,(74,(76,(75,73)))))))))))))))),(79,80)),(81,(82,(83,(85,(84,86))))))),(87,(88,89))))),(90,(((91,(92,(93,94))),(95,(96,97))),(98,99)))))))))),(100,101))))))));
	TREE tnt_60 = (1,(2,(3,(4,(5,(6,((7,(8,((9,10),(11,(12,((13,(14,((15,(((((16,(17,18)),(((19,((20,21),(22,(23,24)))),(25,26)),(27,(28,(29,30))))),(31,((33,(34,35)),((32,(36,(37,(38,39)))),((40,((41,42),(43,44))),(45,((46,(48,(49,47))),((50,(((53,(54,(55,(56,(57,58))))),(59,60)),(51,52))),((61,((62,63),(64,(65,(66,(67,68)))))),((69,(70,(71,72))),(78,(77,(74,(76,(75,73))))))))))))))),(79,80)),(81,(82,(83,(84,(85,86))))))),(87,(88,89))))),(90,(((91,(92,(93,94))),(95,(96,97))),(98,99))))))))),(100,101))))))));
	TREE tnt_61 = (1,(2,(3,(4,(5,(6,((7,(10,((8,9),(11,(12,((13,(14,((15,(((((16,(17,18)),(((19,((20,21),(22,(23,24)))),(25,26)),(27,(28,(29,30))))),(31,(32,((33,(34,35)),((36,(37,(38,39))),((40,((41,42),(43,44))),(45,((46,(47,(48,49))),((50,(51,(52,((53,(54,(55,(56,(57,58))))),(59,60))))),((61,((62,63),(64,(65,(66,(67,68)))))),((69,(70,(71,72))),((73,(75,(76,74))),(77,78))))))))))))),(79,80)),(81,(82,(83,(85,(84,86))))))),(87,(88,89))))),(90,(((91,(92,(93,94))),(95,(96,97))),(98,99))))))))),(100,101))))))));
	TREE tnt_62 = (1,(2,(3,(4,(5,(6,((7,(10,((8,9),(11,(12,((13,(14,((15,(((((16,(17,18)),(((19,((20,21),(22,(23,24)))),(25,26)),(27,(28,(29,30))))),(31,(32,((33,(34,35)),((36,(37,(38,39))),((40,((41,42),(43,44))),(45,((46,(47,(48,49))),((50,(51,(52,((53,(54,(55,(56,(57,58))))),(59,60))))),((61,((62,63),(64,(65,(66,(67,68)))))),((69,(70,(71,72))),(78,(77,(74,(76,(75,73)))))))))))))))),(79,80)),(81,(82,(83,(85,(84,86))))))),(87,(88,89))))),(90,(((91,(92,(93,94))),(95,(96,97))),(98,99))))))))),(100,101))))))));
	TREE tnt_63 = (1,(2,(3,(4,(5,(6,((7,(10,((8,9),(11,(12,((13,(14,((15,(((((16,(17,18)),(((19,((20,21),(22,(23,24)))),(25,26)),(27,(28,(29,30))))),(31,(32,((33,(34,35)),((36,(37,(38,39))),((40,((41,42),(43,44))),(45,((46,(47,(48,49))),((50,(51,(52,((53,(54,(55,(56,(57,58))))),(59,60))))),((61,((62,63),(64,(65,(66,(67,68)))))),((69,(70,(71,72))),((75,(76,(73,74))),(77,78))))))))))))),(79,80)),(81,(82,(83,(85,(84,86))))))),(87,(88,89))))),(90,(((91,(92,(93,94))),(95,(96,97))),(98,99))))))))),(100,101))))))));
	TREE tnt_64 = (1,(2,(3,(4,(5,(6,((7,(10,(8,(9,(11,(12,((13,(14,((15,(((((16,(17,18)),(((19,((20,21),(22,(23,24)))),(25,26)),(27,(28,(29,30))))),(31,(32,((33,(34,35)),((36,(37,(38,39))),((40,((41,42),(43,44))),(45,((46,(47,(48,49))),((50,(51,(52,((53,(54,(55,(56,(57,58))))),(59,60))))),((61,((62,63),(64,(65,(66,(67,68)))))),((69,(70,(71,72))),((73,(75,(76,74))),(77,78))))))))))))),(79,80)),(81,(82,(83,(85,(84,86))))))),(87,(88,89))))),(90,(((91,(92,(93,94))),(95,(96,97))),(98,99)))))))))),(100,101))))))));
	TREE tnt_65 = (1,(2,(3,(4,(5,(6,((7,((9,(8,10)),(11,(12,((13,(14,((15,(((((16,(17,18)),(((19,((20,21),(22,(23,24)))),(25,26)),(27,(28,(29,30))))),(31,(32,((33,(34,35)),((36,(37,(38,39))),((40,((41,42),(43,44))),(45,((46,(47,(48,49))),((50,(51,(52,((53,(54,(55,(56,(57,58))))),(59,60))))),((61,((62,63),(64,(65,(66,(67,68)))))),((69,(70,(71,72))),(78,(77,(74,(76,(75,73)))))))))))))))),(79,80)),(81,(82,(83,(85,(84,86))))))),(87,(88,89))))),(90,(((91,(92,(93,94))),(95,(96,97))),(98,99)))))))),(100,101))))))));
	TREE tnt_66 = (1,(2,(3,(4,(5,(6,((7,(10,((8,9),(11,(12,((13,(14,((15,(((((16,(17,18)),(((19,((20,21),(22,(23,24)))),(25,26)),(27,(28,(29,30))))),(31,(32,((33,(34,35)),((36,(37,(38,39))),((40,((41,42),(43,44))),(45,((46,(47,(48,49))),((50,(51,(52,((53,(54,(55,(56,(57,58))))),(59,60))))),((61,((62,63),(64,(65,(66,(67,68)))))),((69,(70,(71,72))),(78,(77,(74,(76,(75,73)))))))))))))))),(79,80)),(81,(82,(83,(84,(85,86))))))),(87,(88,89))))),(90,(((91,(92,(93,94))),(95,(96,97))),(98,99))))))))),(100,101))))))));
	TREE tnt_67 = (1,(2,(3,(4,(5,(6,((7,(10,((8,9),(11,(12,((13,(14,((15,(((((16,(17,18)),(((19,((20,21),(22,(23,24)))),(25,26)),(27,(28,(29,30))))),(31,((33,(34,35)),((32,(36,(37,(38,39)))),((40,((41,42),(43,44))),(45,((46,(47,(48,49))),((50,(51,(52,((53,(54,(55,(56,(57,58))))),(59,60))))),((61,((62,63),(64,(65,(66,(67,68)))))),((69,(70,(71,72))),(78,(77,(74,(76,(75,73))))))))))))))),(79,80)),(81,(82,(83,(85,(84,86))))))),(87,(88,89))))),(90,(((91,(92,(93,94))),(95,(96,97))),(98,99))))))))),(100,101))))))));
	TREE tnt_68 = (1,(2,(3,(4,(5,(6,((7,(10,((8,9),(11,(12,((13,(14,((15,(((((16,(17,18)),(((19,((20,21),(22,(23,24)))),(25,26)),(27,(28,(29,30))))),(31,(32,((33,(34,35)),((36,(37,(38,39))),((40,((41,42),(43,44))),(45,((46,(47,(48,49))),((50,(51,(52,((53,(54,(55,(56,(57,58))))),(59,60))))),((61,((62,63),(64,((65,66),(67,68))))),((69,(70,(71,72))),(78,(77,(74,(76,(75,73)))))))))))))))),(79,80)),(81,(82,(83,(85,(84,86))))))),(87,(88,89))))),(90,(((91,(92,(93,94))),(95,(96,97))),(98,99))))))))),(100,101))))))));
	TREE tnt_69 = (1,(2,(3,(4,(5,(6,((7,(10,(8,(9,(11,(12,((13,(14,((15,(((((16,(17,18)),(((19,((20,21),(22,(23,24)))),(25,26)),(27,(28,(29,30))))),(31,(32,((33,(34,35)),((36,(37,(38,39))),((40,((41,42),(43,44))),(45,((46,(47,(48,49))),((50,(51,(52,((53,(54,(55,(56,(57,58))))),(59,60))))),((61,((62,63),(64,(65,(66,(67,68)))))),((69,(70,(71,72))),(78,(77,(74,(76,(75,73)))))))))))))))),(79,80)),(81,(82,(83,(85,(84,86))))))),(87,(88,89))))),(90,(((91,(92,(93,94))),(95,(96,97))),(98,99)))))))))),(100,101))))))));
	TREE tnt_70 = (1,(2,(3,(4,(5,(6,((7,(8,(10,(9,(11,(12,((13,(14,((15,(((((16,(17,18)),(((19,((20,21),(22,(23,24)))),(25,26)),(27,(28,(29,30))))),(31,(32,((33,(34,35)),((36,(37,(38,39))),((40,((41,42),(43,44))),(45,((46,(47,(48,49))),((50,(51,(52,((53,(54,(55,(56,(57,58))))),(59,60))))),((61,((62,63),(64,(65,(66,(67,68)))))),((69,(70,(71,72))),((75,(76,(73,74))),(77,78))))))))))))),(79,80)),(81,(82,(83,(85,(84,86))))))),(87,(88,89))))),(90,(((91,(92,(93,94))),(95,(96,97))),(98,99)))))))))),(100,101))))))));
	TREE tnt_71 = (1,(2,(3,(4,(5,(6,((7,(8,(9,(10,(11,(12,((13,(14,((15,(((((16,(17,18)),(((19,((20,21),(22,(23,24)))),(25,26)),(27,(28,(29,30))))),(31,((33,(34,35)),((32,(36,(37,(38,39)))),((40,((41,42),(43,44))),(45,((46,(49,(48,47))),((50,(51,(52,((53,(54,(55,(56,(57,58))))),(59,60))))),((61,((62,63),(64,(65,(66,(67,68)))))),((69,(70,(71,72))),(78,(77,(74,(75,(73,76))))))))))))))),(79,80)),(81,(82,(83,(85,(84,86))))))),(87,(88,89))))),(90,(((91,(92,(93,94))),(95,(96,97))),(98,99)))))))))),(100,101))))))));
	TREE tnt_72 = (1,(2,(3,(4,(5,(6,((7,(8,(9,(10,(11,(12,((13,(14,((15,(((((16,(17,18)),(((19,((20,21),(22,(23,24)))),(25,26)),(27,(28,(29,30))))),(31,(32,((33,(34,35)),((36,(37,(38,39))),((40,((41,42),(43,44))),(45,((46,(49,(48,47))),((50,(51,(52,((53,(54,(55,(56,(57,58))))),(59,60))))),((61,((62,63),(64,(65,(66,(67,68)))))),((69,(70,(71,72))),(78,(77,(74,(75,(73,76)))))))))))))))),(79,80)),(81,(82,(83,(85,(84,86))))))),(87,(88,89))))),(90,(((91,(92,(93,94))),(95,(96,97))),(98,99)))))))))),(100,101))))))));
	TREE tnt_73 = (1,(2,(3,(4,(5,(6,((7,(8,(9,(10,(11,(12,((13,(14,((15,(((((16,(17,18)),(((19,((20,21),(22,(23,24)))),(25,26)),(27,(28,(29,30))))),(31,((33,(34,35)),((32,(36,(37,(38,39)))),((40,((41,42),(43,44))),(45,((46,(49,(48,47))),((50,(51,(52,((53,(54,(55,(56,(57,58))))),(59,60))))),((61,((62,63),(64,((65,66),(67,68))))),((69,(70,(71,72))),(78,(77,(74,(75,(73,76))))))))))))))),(79,80)),(81,(82,(83,(85,(84,86))))))),(87,(88,89))))),(90,(((91,(92,(93,94))),(95,(96,97))),(98,99)))))))))),(100,101))))))));
	TREE tnt_74 = (1,(2,(3,(4,(5,(6,((7,((8,(9,10)),(11,(12,((13,(14,((15,(((((16,(17,18)),(((19,((20,21),(22,(23,24)))),(25,26)),(27,(28,(29,30))))),(31,((33,(34,35)),((32,(36,(37,(38,39)))),((40,((41,42),(43,44))),(45,((46,(49,(48,47))),((50,(51,(52,((53,(54,(55,(56,(57,58))))),(59,60))))),((61,((62,63),(64,(65,(66,(67,68)))))),((69,(70,(71,72))),(78,(77,(74,(75,(73,76))))))))))))))),(79,80)),(81,(82,(83,(85,(84,86))))))),(87,(88,89))))),(90,(((91,(92,(93,94))),(95,(96,97))),(98,99)))))))),(100,101))))))));
	TREE tnt_75 = (1,(2,(3,(4,(5,(6,((7,(10,(8,(9,(11,(12,((13,(14,((15,(((((16,(17,18)),(((19,((20,21),(22,(23,24)))),(25,26)),(27,(28,(29,30))))),(31,((33,(34,35)),((32,(36,(37,(38,39)))),((40,((41,42),(43,44))),(45,((46,(49,(48,47))),((50,(51,(52,((53,(54,(55,(56,(57,58))))),(59,60))))),((61,((62,63),(64,(65,(66,(67,68)))))),((69,(70,(71,72))),(78,(77,(74,(75,(73,76))))))))))))))),(79,80)),(81,(82,(83,(85,(84,86))))))),(87,(88,89))))),(90,(((91,(92,(93,94))),(95,(96,97))),(98,99)))))))))),(100,101))))))));
	TREE tnt_76 = (1,(2,(3,(4,(5,(6,((7,(8,(9,(10,(11,(12,((13,(14,((15,(((((16,(17,18)),(((19,((20,21),(22,(23,24)))),(25,26)),(27,(28,(29,30))))),(31,(32,((33,(34,35)),((36,(37,(38,39))),((40,((41,42),(43,44))),(45,((46,(49,(48,47))),((50,(51,(52,((53,(54,(55,(56,(57,58))))),(59,60))))),((61,((62,63),(64,(65,(66,(67,68)))))),((69,(70,(71,72))),(78,(77,(74,(75,(73,76)))))))))))))))),(79,80)),(81,(82,(83,(84,(85,86))))))),(87,(88,89))))),(90,(((91,(92,(93,94))),(95,(96,97))),(98,99)))))))))),(100,101))))))));
	TREE tnt_77 = (1,(2,(3,(4,(5,(6,((7,(8,(9,(10,(11,(12,((13,(14,((15,(((((16,(17,18)),(((19,((20,21),(22,(23,24)))),(25,26)),(27,(28,(29,30))))),(31,(32,((33,(34,35)),((36,(37,(38,39))),((40,((41,42),(43,44))),(45,((46,(49,(48,47))),((50,(51,(52,((53,(54,(55,(56,(57,58))))),(59,60))))),((61,((62,63),(64,((65,66),(67,68))))),((69,(70,(71,72))),(78,(77,(74,(75,(73,76)))))))))))))))),(79,80)),(81,(82,(83,(85,(84,86))))))),(87,(88,89))))),(90,(((91,(92,(93,94))),(95,(96,97))),(98,99)))))))))),(100,101))))))));
	TREE tnt_78 = (1,(2,(3,(4,(5,(6,((7,(8,(9,(10,(11,(12,((13,(14,((15,(((((16,(17,18)),(((19,((20,21),(22,(23,24)))),(25,26)),(27,(28,(29,30))))),(31,(32,((33,(34,35)),((36,(37,(38,39))),((40,((41,42),(43,44))),(45,((46,(49,(48,47))),((50,(51,(52,((53,(54,(55,(56,(57,58))))),(59,60))))),((61,((62,63),(64,(65,(66,(67,68)))))),((69,(70,(71,72))),((73,(76,(75,74))),(77,78))))))))))))),(79,80)),(81,(82,(83,(85,(84,86))))))),(87,(88,89))))),(90,(((91,(92,(93,94))),(95,(96,97))),(98,99)))))))))),(100,101))))))));
	TREE tnt_79 = (1,(2,(3,(4,(5,(6,((7,((8,9),(10,(11,(12,((13,(14,((15,(((((16,(17,18)),(((19,((20,21),(22,(23,24)))),(25,26)),(27,(28,(29,30))))),(31,((33,(34,35)),((32,(36,(37,(38,39)))),((40,((41,42),(43,44))),(45,((46,(49,(48,47))),((50,(51,(52,((53,(54,(55,(56,(57,58))))),(59,60))))),((61,((62,63),(64,((65,66),(67,68))))),((69,(70,(71,72))),(78,(77,(74,(75,(73,76))))))))))))))),(79,80)),(81,(82,(83,(85,(84,86))))))),(87,(88,89))))),(90,(((91,(92,(93,94))),(95,(96,97))),(98,99))))))))),(100,101))))))));
	TREE tnt_80 = (1,(2,(3,(4,(5,(6,((7,(10,(8,(9,(11,(12,((13,(14,((15,(((((16,(17,18)),(((19,((20,21),(22,(23,24)))),(25,26)),(27,(28,(29,30))))),(31,((33,(34,35)),((32,(36,(37,(38,39)))),((40,((41,42),(43,44))),(45,((46,(49,(48,47))),((50,(51,(52,((53,(54,(55,(56,(57,58))))),(59,60))))),((61,((62,63),(64,((65,66),(67,68))))),((69,(70,(71,72))),(78,(77,(74,(75,(73,76))))))))))))))),(79,80)),(81,(82,(83,(85,(84,86))))))),(87,(88,89))))),(90,(((91,(92,(93,94))),(95,(96,97))),(98,99)))))))))),(100,101))))))));
	TREE tnt_81 = (1,(2,(3,(4,(5,(6,((7,((9,(8,10)),(11,(12,((13,(14,((15,(((((16,(17,18)),(((19,((20,21),(22,(23,24)))),(25,26)),(27,(28,(29,30))))),(31,((33,(34,35)),((32,(36,(37,(38,39)))),((40,((41,42),(43,44))),(45,((46,(49,(48,47))),((50,(51,(52,((53,(54,((56,55),(57,58)))),(59,60))))),((61,((62,63),(64,((65,66),(67,68))))),((69,(70,(71,72))),(((75,76),(73,74)),(77,78)))))))))))),(79,80)),(81,(82,(83,(85,(84,86))))))),(87,(88,89))))),(90,(((91,(92,(93,94))),(95,(96,97))),(98,99)))))))),(100,101))))))));
	TREE tnt_82 = (1,(2,(3,(4,(5,(6,((7,((9,(8,10)),(11,(12,((13,(14,((15,(((((16,(17,18)),(((19,((20,21),(22,(23,24)))),(25,26)),(27,(28,(29,30))))),(31,(32,((33,(34,35)),((36,(37,(38,39))),((40,((41,42),(43,44))),(45,((46,(49,(48,47))),((50,(51,(52,((53,(54,((56,55),(57,58)))),(59,60))))),((61,((62,63),(64,((65,66),(67,68))))),((69,(70,(71,72))),(((75,76),(73,74)),(77,78))))))))))))),(79,80)),(81,(82,(83,(85,(84,86))))))),(87,(88,89))))),(90,(((91,(92,(93,94))),(95,(96,97))),(98,99)))))))),(100,101))))))));
	TREE tnt_83 = (1,(2,(3,(4,(5,(6,((7,((9,(8,10)),(11,(12,((13,(14,((15,(((((16,(17,18)),(((19,((20,21),(22,(23,24)))),(25,26)),(27,(28,(29,30))))),(31,((33,(34,35)),((32,(36,(37,(38,39)))),((40,((41,42),(43,44))),(45,((46,(49,(48,47))),((50,(51,(52,((53,(54,((56,55),(57,58)))),(59,60))))),((61,((62,63),(64,(65,(66,(67,68)))))),((69,(70,(71,72))),(((75,76),(73,74)),(77,78)))))))))))),(79,80)),(81,(82,(83,(85,(84,86))))))),(87,(88,89))))),(90,(((91,(92,(93,94))),(95,(96,97))),(98,99)))))))),(100,101))))))));
	TREE tnt_84 = (1,(2,(3,(4,(5,(6,((7,((9,(8,10)),(11,(12,((13,(14,((15,(((((16,(17,18)),(((19,((20,21),(22,(23,24)))),(25,26)),(27,(28,(29,30))))),(31,((33,(34,35)),((32,(36,(37,(38,39)))),((40,((41,42),(43,44))),(45,((46,(49,(48,47))),((50,(51,(52,((53,(54,((56,55),(57,58)))),(59,60))))),((61,((62,63),(64,((65,66),(67,68))))),((69,(70,(71,72))),((73,(74,(75,76))),(77,78)))))))))))),(79,80)),(81,(82,(83,(85,(84,86))))))),(87,(88,89))))),(90,(((91,(92,(93,94))),(95,(96,97))),(98,99)))))))),(100,101))))))));
	TREE tnt_85 = (1,(2,(3,(4,(5,(6,((7,((8,10),(9,(11,(12,((13,(14,((15,(((((16,(17,18)),(((19,((20,21),(22,(23,24)))),(25,26)),(27,(28,(29,30))))),(31,((33,(34,35)),((32,(36,(37,(38,39)))),((40,((41,42),(43,44))),(45,((46,(49,(48,47))),((50,(51,(52,((53,(54,((56,55),(57,58)))),(59,60))))),((61,((62,63),(64,((65,66),(67,68))))),((69,(70,(71,72))),(((75,76),(73,74)),(77,78)))))))))))),(79,80)),(81,(82,(83,(85,(84,86))))))),(87,(88,89))))),(90,(((91,(92,(93,94))),(95,(96,97))),(98,99))))))))),(100,101))))))));
	TREE tnt_86 = (1,(2,(3,(4,(5,(6,((7,((9,(8,10)),(11,(12,((13,(14,((15,(((((16,(17,18)),(((19,((20,21),(22,(23,24)))),(25,26)),(27,(28,(29,30))))),(31,((33,(34,35)),((32,(36,(37,(38,39)))),((40,((41,42),(43,44))),(45,((46,(49,(48,47))),((50,(51,(52,((53,(54,((56,55),(57,58)))),(59,60))))),((61,((62,63),(64,((65,66),(67,68))))),((69,(70,(71,72))),(78,(77,(74,(73,(75,76))))))))))))))),(79,80)),(81,(82,(83,(85,(84,86))))))),(87,(88,89))))),(90,(((91,(92,(93,94))),(95,(96,97))),(98,99)))))))),(100,101))))))));
	TREE tnt_87 = (1,(2,(3,(4,(5,(6,((7,(10,((8,9),(11,(12,((13,(14,((15,(((((16,(17,18)),(((19,((20,21),(22,(23,24)))),(25,26)),(27,(28,(29,30))))),(31,((33,(34,35)),((32,(36,(37,(38,39)))),((40,((41,42),(43,44))),(45,((46,(49,(48,47))),((50,(51,(52,((53,(54,((56,55),(57,58)))),(59,60))))),((61,((62,63),(64,((65,66),(67,68))))),((69,(70,(71,72))),(((75,76),(73,74)),(77,78)))))))))))),(79,80)),(81,(82,(83,(85,(84,86))))))),(87,(88,89))))),(90,(((91,(92,(93,94))),(95,(96,97))),(98,99))))))))),(100,101))))))));
	TREE tnt_88 = (1,(2,(3,(4,(5,(6,((7,((10,(8,9)),(11,(12,((13,(14,((15,(((((16,(17,18)),(((19,((20,21),(22,(23,24)))),(25,26)),(27,(28,(29,30))))),(31,((33,(34,35)),((32,(36,(37,(38,39)))),((40,((41,42),(43,44))),(45,((46,(49,(48,47))),((50,(51,(52,((53,(54,((56,55),(57,58)))),(59,60))))),((61,((62,63),(64,((65,66),(67,68))))),((69,(70,(71,72))),(((75,76),(73,74)),(77,78)))))))))))),(79,80)),(81,(82,(83,(85,(84,86))))))),(87,(88,89))))),(90,(((91,(92,(93,94))),(95,(96,97))),(98,99)))))))),(100,101))))))));
	TREE tnt_89 = (1,(2,(3,(4,(5,(6,((7,(8,((9,10),(11,(12,((13,(14,((15,(((((16,(17,18)),(((19,((20,21),(22,(23,24)))),(25,26)),(27,(28,(29,30))))),(31,(32,((33,(34,35)),((36,(37,(38,39))),((40,((41,42),(43,44))),(45,((46,(49,(48,47))),((50,(51,(52,((53,(54,((56,55),(57,58)))),(59,60))))),((61,((62,63),(64,((65,66),(67,68))))),((69,(70,(71,72))),(((75,76),(73,74)),(77,78))))))))))))),(79,80)),(81,(82,(83,(85,(84,86))))))),(87,(88,89))))),(90,(((91,(92,(93,94))),(95,(96,97))),(98,99))))))))),(100,101))))))));
	TREE tnt_90 = (1,(2,(3,(4,(5,(6,((7,(10,((8,9),(11,(12,((13,(14,((15,(((((16,(17,18)),(((19,((20,21),(22,(23,24)))),(25,26)),(27,(28,(29,30))))),(31,(32,((33,(34,35)),((36,(37,(38,39))),((40,((41,42),(43,44))),(45,((46,(49,(48,47))),((50,(51,(52,((53,(54,((56,55),(57,58)))),(59,60))))),((61,((62,63),(64,((65,66),(67,68))))),((69,(70,(71,72))),(((75,76),(73,74)),(77,78))))))))))))),(79,80)),(81,(82,(83,(85,(84,86))))))),(87,(88,89))))),(90,(((91,(92,(93,94))),(95,(96,97))),(98,99))))))))),(100,101))))))));
	TREE tnt_91 = (1,(2,(3,(4,(5,(6,((7,((9,(8,10)),(11,(12,((13,(14,((15,(((((16,(17,18)),(((19,((20,21),(22,(23,24)))),(25,26)),(27,(28,(29,30))))),(31,((33,(34,35)),((32,(36,(37,(38,39)))),((40,((41,42),(43,44))),(45,((46,(48,(49,47))),((50,(51,(52,((53,(54,((56,55),(57,58)))),(59,60))))),((61,((62,63),(64,((65,66),(67,68))))),((69,(70,(71,72))),((73,(74,(75,76))),(77,78)))))))))))),(79,80)),(81,(82,(83,(84,(85,86))))))),(87,(88,89))))),(90,(((91,(92,(93,94))),(95,(96,97))),(98,99)))))))),(100,101))))))));
	TREE tnt_92 = (1,(2,(3,(4,(5,(6,((7,(10,((8,9),(11,(12,((13,(14,((15,(((((16,(17,18)),(((19,((20,21),(22,(23,24)))),(25,26)),(27,(28,(29,30))))),(31,((33,(34,35)),((32,(36,(37,(38,39)))),((40,((41,42),(43,44))),(45,((46,(48,(49,47))),((50,(51,(52,((53,(54,((56,55),(57,58)))),(59,60))))),((61,((62,63),(64,((65,66),(67,68))))),((69,(70,(71,72))),((73,(74,(75,76))),(77,78)))))))))))),(79,80)),(81,(82,(83,(84,(85,86))))))),(87,(88,89))))),(90,(((91,(92,(93,94))),(95,(96,97))),(98,99))))))))),(100,101))))))));
	TREE tnt_93 = (1,(2,(3,(4,(5,(6,((7,(10,((8,9),(11,(12,((13,(14,((15,(((((16,(17,18)),(((19,((20,21),(22,(23,24)))),(25,26)),(27,(28,(29,30))))),(31,((33,(34,35)),((32,(36,(37,(38,39)))),((40,((41,42),(43,44))),(45,((46,(48,(49,47))),((50,(51,(52,((53,(54,((56,55),(57,58)))),(59,60))))),((61,((62,63),(64,((65,66),(67,68))))),((69,(70,(71,72))),((73,(74,(75,76))),(77,78)))))))))))),(79,80)),(81,(82,(83,(85,(84,86))))))),(87,(88,89))))),(90,(((91,(92,(93,94))),(95,(96,97))),(98,99))))))))),(100,101))))))));
	TREE tnt_94 = (1,(2,(3,(4,(5,(6,((7,(10,(8,(9,(11,(12,((13,(14,((15,(((((16,(17,18)),(((19,((20,21),(22,(23,24)))),(25,26)),(27,(28,(29,30))))),(31,((33,(34,35)),((32,(36,(37,(38,39)))),((40,((41,42),(43,44))),(45,((46,(48,(49,47))),((50,(51,(52,((53,(54,((56,55),(57,58)))),(59,60))))),((61,((62,63),(64,((65,66),(67,68))))),((69,(70,(71,72))),((73,(74,(75,76))),(77,78)))))))))))),(79,80)),(81,(82,(83,(85,(84,86))))))),(87,(88,89))))),(90,(((91,(92,(93,94))),(95,(96,97))),(98,99)))))))))),(100,101))))))));
	TREE tnt_95 = (1,(2,(3,(4,(5,(6,((7,(8,((9,10),(11,(12,((13,(14,((15,(((((16,(17,18)),(((19,((20,21),(22,(23,24)))),(25,26)),(27,(28,(29,30))))),(31,((33,(34,35)),((32,(36,(37,(38,39)))),((40,((41,42),(43,44))),(45,((46,(48,(49,47))),((50,(51,(52,((53,(54,((56,55),(57,58)))),(59,60))))),((61,((62,63),(64,((65,66),(67,68))))),((69,(70,(71,72))),((73,(74,(75,76))),(77,78)))))))))))),(79,80)),(81,(82,(83,(85,(84,86))))))),(87,(88,89))))),(90,(((91,(92,(93,94))),(95,(96,97))),(98,99))))))))),(100,101))))))));
	TREE tnt_96 = (1,(2,(3,(4,(5,(6,((7,(10,(8,(9,(11,(12,((13,(14,((15,(((((16,(17,18)),(((19,((20,21),(22,(23,24)))),(25,26)),(27,(28,(29,30))))),(31,((33,(34,35)),((32,(36,(37,(38,39)))),((40,((41,42),(43,44))),(45,((46,(48,(49,47))),((50,(51,(52,((53,(54,((56,55),(57,58)))),(59,60))))),((61,((62,63),(64,(65,(66,(67,68)))))),((69,(70,(71,72))),((73,(74,(75,76))),(77,78)))))))))))),(79,80)),(81,(82,(83,(85,(84,86))))))),(87,(88,89))))),(90,(((91,(92,(93,94))),(95,(96,97))),(98,99)))))))))),(100,101))))))));
	TREE tnt_97 = (1,(2,(3,(4,(5,(6,((7,(8,((9,10),(11,(12,((13,(14,((15,(((((16,(17,18)),(((19,((20,21),(22,(23,24)))),(25,26)),(27,(28,(29,30))))),(31,(32,((33,(34,35)),((36,(37,(38,39))),((40,((41,42),(43,44))),(45,((46,(48,(49,47))),((50,(51,(52,((53,(54,((56,55),(57,58)))),(59,60))))),((61,((62,63),(64,((65,66),(67,68))))),((69,(70,(71,72))),((73,(74,(75,76))),(77,78))))))))))))),(79,80)),(81,(82,(83,(85,(84,86))))))),(87,(88,89))))),(90,(((91,(92,(93,94))),(95,(96,97))),(98,99))))))))),(100,101))))))));
	TREE tnt_98 = (1,(2,(3,(4,(5,(6,((7,((8,(9,10)),(11,(12,((13,(14,((15,(((((16,(17,18)),(((19,((20,21),(22,(23,24)))),(25,26)),(27,(28,(29,30))))),(31,(32,((33,(34,35)),((36,(37,(38,39))),((40,((41,42),(43,44))),(45,((46,(48,(49,47))),((50,(51,(52,((53,(54,((56,55),(57,58)))),(59,60))))),((61,((62,63),(64,((65,66),(67,68))))),((69,(70,(71,72))),((73,(74,(75,76))),(77,78))))))))))))),(79,80)),(81,(82,(83,(85,(84,86))))))),(87,(88,89))))),(90,(((91,(92,(93,94))),(95,(96,97))),(98,99)))))))),(100,101))))))));
	TREE tnt_99 = (1,(2,(3,(4,(5,(6,((7,((8,(9,10)),(11,(12,((13,(14,((15,(((((16,(17,18)),(((19,((20,21),(22,(23,24)))),(25,26)),(27,(28,(29,30))))),(31,(32,((33,(34,35)),((36,(37,(38,39))),((40,((41,42),(43,44))),(45,((46,(48,(49,47))),((50,(51,(52,((53,(54,((56,55),(57,58)))),(59,60))))),((61,((62,63),(64,((65,66),(67,68))))),((69,(70,(71,72))),(78,(77,(74,(73,(75,76)))))))))))))))),(79,80)),(81,(82,(83,(85,(84,86))))))),(87,(88,89))))),(90,(((91,(92,(93,94))),(95,(96,97))),(98,99)))))))),(100,101))))))));
	TREE tnt_100 = (1,(2,(3,(4,(5,(6,((7,((8,10),(9,(11,(12,((13,(14,((15,(((((16,(17,18)),(((19,((20,21),(22,(23,24)))),(25,26)),(27,(28,(29,30))))),(31,(32,((33,(34,35)),((36,(37,(38,39))),((40,((41,42),(43,44))),(45,((46,(48,(49,47))),((50,(51,(52,((53,(54,((56,55),(57,58)))),(59,60))))),((61,((62,63),(64,((65,66),(67,68))))),((69,(70,(71,72))),(78,(77,(74,(73,(75,76)))))))))))))))),(79,80)),(81,(82,(83,(85,(84,86))))))),(87,(88,89))))),(90,(((91,(92,(93,94))),(95,(96,97))),(98,99))))))))),(100,101))))))));
	TREE tnt_101 = (1,(2,(3,(4,(5,(6,((7,(10,((8,9),(11,(12,((13,(14,((15,(((((16,(17,18)),(((19,((20,21),(22,(23,24)))),(25,26)),(27,(28,(29,30))))),(31,((33,(34,35)),(((32,36),(37,(38,39))),((40,((41,42),(43,44))),(45,((46,(47,(48,49))),((50,(52,(51,((53,(54,(55,(56,(57,58))))),(59,60))))),((61,((62,63),(64,(65,(66,(67,68)))))),((69,(70,(71,72))),(78,(77,(74,(75,(73,76))))))))))))))),(79,80)),(81,(82,(83,(84,(85,86))))))),(87,(88,89))))),(90,(((91,(92,(93,94))),(95,(96,97))),(98,99))))))))),(100,101))))))));
	TREE tnt_102 = (1,(2,(3,(4,(5,(6,((7,((8,(9,10)),(11,(12,((13,(14,((15,(((((16,(17,18)),(((19,((20,21),(22,(23,24)))),(25,26)),(27,(28,(29,30))))),(31,((33,(34,35)),((32,(36,(37,(38,39)))),((40,((41,42),(43,44))),(45,((46,(47,(48,49))),((50,(51,(52,((53,(54,(55,(56,(57,58))))),(59,60))))),((61,((62,63),(64,(65,(66,(67,68)))))),((69,(70,(71,72))),((73,(74,(75,76))),(77,78)))))))))))),(79,80)),(81,(82,(83,(85,(84,86))))))),(87,(88,89))))),(90,(((91,(92,(93,94))),(95,(96,97))),(98,99)))))))),(100,101))))))));
	TREE tnt_103 = (1,(2,(3,(4,(5,(6,((7,((8,(9,10)),(11,(12,((13,(14,((15,(((((16,(17,18)),(((19,((20,21),(22,(23,24)))),(25,26)),(27,(28,(29,30))))),(31,(32,((33,(34,35)),((36,(37,(38,39))),((40,((41,42),(43,44))),(45,((46,(47,(48,49))),((50,(51,(52,((53,(54,(55,(56,(57,58))))),(59,60))))),((61,((62,63),(64,(65,(66,(67,68)))))),((69,(70,(71,72))),(((75,76),(73,74)),(77,78))))))))))))),(79,80)),(81,(82,(83,(85,(84,86))))))),(87,(88,89))))),(90,(((91,(92,(93,94))),(95,(96,97))),(98,99)))))))),(100,101))))))));
	TREE tnt_104 = (1,(2,(3,(4,(5,(6,((7,((8,(9,10)),(11,(12,((13,(14,((15,(((((16,(17,18)),(((19,((20,21),(22,(23,24)))),(25,26)),(27,(28,(29,30))))),(31,((33,(34,35)),((32,(36,(37,(38,39)))),((40,((41,42),(43,44))),(45,((46,(47,(48,49))),((50,(51,(52,((53,(54,(55,(56,(57,58))))),(59,60))))),((61,((62,63),(64,(65,(66,(67,68)))))),((69,(70,(71,72))),(((75,76),(73,74)),(77,78)))))))))))),(79,80)),(81,(82,(83,(84,(85,86))))))),(87,(88,89))))),(90,(((91,(92,(93,94))),(95,(96,97))),(98,99)))))))),(100,101))))))));
	TREE tnt_105 = (1,(2,(3,(4,(5,(6,((7,((8,(9,10)),(11,(12,((13,(14,((15,(((((16,(17,18)),(((19,((20,21),(22,(23,24)))),(25,26)),(27,(28,(29,30))))),(31,(32,((33,(34,35)),((36,(37,(38,39))),((40,((41,42),(43,44))),(45,((46,(47,(48,49))),((50,(51,(52,((53,(54,(55,(56,(57,58))))),(59,60))))),((61,((62,63),(64,((65,66),(67,68))))),((69,(70,(71,72))),(((75,76),(73,74)),(77,78))))))))))))),(79,80)),(81,(82,(83,(84,(85,86))))))),(87,(88,89))))),(90,(((91,(92,(93,94))),(95,(96,97))),(98,99)))))))),(100,101))))))));
	TREE tnt_106 = (1,(2,(3,(4,(5,(6,((7,((8,(9,10)),(11,(12,((13,(14,((15,(((((16,(17,18)),(((19,((20,21),(22,(23,24)))),(25,26)),(27,(28,(29,30))))),(31,(32,((33,(34,35)),((36,(37,(38,39))),((40,((41,42),(43,44))),(45,((46,(47,(48,49))),((50,(51,(52,((53,(54,(55,(56,(57,58))))),(59,60))))),((61,((62,63),(64,((65,66),(67,68))))),((69,(70,(71,72))),(78,(77,(74,(73,(75,76)))))))))))))))),(79,80)),(81,(82,(83,(84,(85,86))))))),(87,(88,89))))),(90,(((91,(92,(93,94))),(95,(96,97))),(98,99)))))))),(100,101))))))));
	TREE tnt_107 = (1,(2,(3,(4,(5,(6,((7,(8,((9,10),(11,(12,((13,(14,((15,(((((16,(17,18)),(((19,((20,21),(22,(23,24)))),(25,26)),(27,(28,(29,30))))),(31,(32,((33,(34,35)),((36,(37,(38,39))),((40,((41,42),(43,44))),(45,((46,(47,(48,49))),((50,(51,(52,((53,(54,(55,(56,(57,58))))),(59,60))))),((61,((62,63),(64,(65,(66,(67,68)))))),((69,(70,(71,72))),(((75,76),(73,74)),(77,78))))))))))))),(79,80)),(81,(82,(83,(84,(85,86))))))),(87,(88,89))))),(90,(((91,(92,(93,94))),(95,(96,97))),(98,99))))))))),(100,101))))))));
	TREE tnt_108 = (1,(2,(3,(4,(5,(6,((7,(10,((8,9),(11,(12,((13,(14,((15,(((((16,(17,18)),(((19,((20,21),(22,(23,24)))),(25,26)),(27,(28,(29,30))))),(31,(32,((33,(34,35)),((36,(37,(38,39))),((40,((41,42),(43,44))),(45,((46,(47,(48,49))),((50,(51,(52,((53,(54,(55,(56,(57,58))))),(59,60))))),((61,((62,63),(64,(65,(66,(67,68)))))),((69,(70,(71,72))),(((75,76),(73,74)),(77,78))))))))))))),(79,80)),(81,(82,(83,(84,(85,86))))))),(87,(88,89))))),(90,(((91,(92,(93,94))),(95,(96,97))),(98,99))))))))),(100,101))))))));
	TREE tnt_109 = (1,(2,(3,(4,(5,(6,((7,((10,(8,9)),(11,(12,((13,(14,((15,(((((16,(17,18)),(((19,((20,21),(22,(23,24)))),(25,26)),(27,(28,(29,30))))),(31,(32,((33,(34,35)),((36,(37,(38,39))),((40,((41,42),(43,44))),(45,((46,(47,(48,49))),((50,(51,(52,((53,(54,(55,(56,(57,58))))),(59,60))))),((61,((62,63),(64,(65,(66,(67,68)))))),((69,(70,(71,72))),(((75,76),(73,74)),(77,78))))))))))))),(79,80)),(81,(82,(83,(84,(85,86))))))),(87,(88,89))))),(90,(((91,(92,(93,94))),(95,(96,97))),(98,99)))))))),(100,101))))))));
	TREE tnt_110 = (1,(2,(3,(4,(5,(6,((7,(10,((8,9),(11,(12,((13,(14,((15,(((((16,(17,18)),(((19,((20,21),(22,(23,24)))),(25,26)),(27,(28,(29,30))))),(31,((33,(34,35)),(((32,36),(37,(38,39))),((40,((41,42),(43,44))),(45,((46,(48,(49,47))),((50,(((53,(54,(56,(55,(57,58))))),(59,60)),(51,52))),((61,((62,63),(64,(65,(66,(67,68)))))),((69,(70,(71,72))),((75,(76,(73,74))),(77,78)))))))))))),(79,80)),(81,(82,(83,(85,(84,86))))))),(87,(88,89))))),(90,(((91,(92,(93,94))),(95,(96,97))),(98,99))))))))),(100,101))))))));
	TREE tnt_111 = (1,(2,(3,(4,(5,(6,((7,(8,((9,10),(11,(12,((13,(14,((15,(((((16,(17,18)),(((19,((20,21),(22,(23,24)))),(25,26)),(27,(28,(29,30))))),(31,((33,(34,35)),(((32,36),(37,(38,39))),((40,((41,42),(43,44))),(45,((46,(48,(49,47))),((50,(((53,(54,(56,(55,(57,58))))),(59,60)),(51,52))),((61,((62,63),(64,(65,(66,(67,68)))))),((69,(70,(71,72))),((75,(76,(73,74))),(77,78)))))))))))),(79,80)),(81,(82,(83,(85,(84,86))))))),(87,(88,89))))),(90,(((91,(92,(93,94))),(95,(96,97))),(98,99))))))))),(100,101))))))));
	TREE tnt_112 = (1,(2,(3,(4,(5,(6,((7,(10,(8,(9,(11,(12,((13,(14,((15,(((((16,(17,18)),(((19,((20,21),(22,(23,24)))),(25,26)),(27,(28,(29,30))))),(31,(32,((33,(34,35)),((36,(37,(38,39))),((40,((41,42),(43,44))),(45,((46,(48,(49,47))),((50,(((53,(54,(56,(55,(57,58))))),(59,60)),(51,52))),((61,((62,63),(64,(65,(66,(67,68)))))),((69,(70,(71,72))),((75,(76,(73,74))),(77,78))))))))))))),(79,80)),(81,(82,(83,(85,(84,86))))))),(87,(88,89))))),(90,(((91,(92,(93,94))),(95,(96,97))),(98,99)))))))))),(100,101))))))));
	TREE tnt_113 = (1,(2,(3,(4,(5,(6,((7,(8,(9,(10,(11,(12,((13,(14,((15,(((((16,(17,18)),(((19,((20,21),(22,(23,24)))),(25,26)),(27,(28,(29,30))))),(31,(32,((33,(34,35)),((36,(37,(38,39))),((40,((41,42),(43,44))),(45,((46,(49,(48,47))),((50,(52,(51,((53,(54,((56,55),(57,58)))),(59,60))))),((61,((62,63),(64,((65,66),(67,68))))),((69,(70,(71,72))),(78,(77,(74,(73,(75,76)))))))))))))))),(79,80)),(81,(82,(83,(84,(85,86))))))),(87,(88,89))))),(90,(((91,(92,(93,94))),(95,(96,97))),(98,99)))))))))),(100,101))))))));
	TREE tnt_114 = (1,(2,(3,(4,(5,(6,((7,((8,9),(10,(11,(12,((13,(14,((15,(((((16,(17,18)),(((19,((20,21),(22,(23,24)))),(25,26)),(27,(28,(29,30))))),(31,(32,((33,(34,35)),((36,(37,(38,39))),((40,((41,42),(43,44))),(45,((46,(49,(48,47))),((50,(52,(51,((53,(54,((56,55),(57,58)))),(59,60))))),((61,((62,63),(64,((65,66),(67,68))))),((69,(70,(71,72))),((76,(75,(73,74))),(77,78))))))))))))),(79,80)),(81,(82,(83,(84,(85,86))))))),(87,(88,89))))),(90,(((91,(92,(93,94))),(95,(96,97))),(98,99))))))))),(100,101))))))));
	TREE tnt_115 = (1,(2,(3,(4,(5,(6,((7,(8,(10,(9,(11,(12,((13,(14,((15,(((((16,(17,18)),(((19,((20,21),(22,(23,24)))),(25,26)),(27,(28,(29,30))))),(31,(32,((33,(34,35)),((36,(37,(38,39))),((40,((41,42),(43,44))),(45,((46,(49,(48,47))),((50,(52,(51,((53,(54,((56,55),(57,58)))),(59,60))))),((61,((62,63),(64,((65,66),(67,68))))),((69,(70,(71,72))),((76,(75,(73,74))),(77,78))))))))))))),(79,80)),(81,(82,(83,(84,(85,86))))))),(87,(88,89))))),(90,(((91,(92,(93,94))),(95,(96,97))),(98,99)))))))))),(100,101))))))));
	TREE tnt_116 = (1,(2,(3,(4,(5,(6,((7,((8,9),(10,(11,(12,((13,(14,((15,(((((16,(17,18)),(((19,((20,21),(22,(23,24)))),(25,26)),(27,(28,(29,30))))),(31,(32,((33,(34,35)),((36,(37,(38,39))),((40,((41,42),(43,44))),(45,((46,(49,(48,47))),((50,(52,(51,((53,(54,((56,55),(57,58)))),(59,60))))),((61,((62,63),(64,((65,66),(67,68))))),((69,(70,(71,72))),(78,(77,(74,(73,(75,76)))))))))))))))),(79,80)),(81,(82,(83,(84,(85,86))))))),(87,(88,89))))),(90,(((91,(92,(93,94))),(95,(96,97))),(98,99))))))))),(100,101))))))));
	TREE tnt_117 = (1,(2,(3,(4,(5,(6,((7,(10,(8,(9,(11,(12,((13,(14,((15,(((((16,(17,18)),(((19,((20,21),(22,(23,24)))),(25,26)),(27,(28,(29,30))))),(31,(32,((33,(34,35)),((36,(37,(38,39))),((40,((41,42),(43,44))),(45,((46,(48,(49,47))),((50,(52,(51,((53,(54,((56,55),(57,58)))),(59,60))))),((61,((62,63),(64,((65,66),(67,68))))),((69,(70,(71,72))),((76,(75,(73,74))),(77,78))))))))))))),(79,80)),(81,(82,(83,(85,(84,86))))))),(87,(88,89))))),(90,(((91,(92,(93,94))),(95,(96,97))),(98,99)))))))))),(100,101))))))));
	TREE tnt_118 = (1,(2,(3,(4,(5,(6,((7,(8,(10,(9,(11,(12,((13,(14,((15,(((((16,(17,18)),(((19,((20,21),(22,(23,24)))),(25,26)),(27,(28,(29,30))))),(31,(32,((33,(34,35)),((36,(37,(38,39))),((40,((41,42),(43,44))),(45,((46,(48,(49,47))),((50,(52,(51,((53,(54,((56,55),(57,58)))),(59,60))))),((61,((62,63),(64,((65,66),(67,68))))),((69,(70,(71,72))),((76,(75,(73,74))),(77,78))))))))))))),(79,80)),(81,(82,(83,(85,(84,86))))))),(87,(88,89))))),(90,(((91,(92,(93,94))),(95,(96,97))),(98,99)))))))))),(100,101))))))));
	TREE tnt_119 = (1,(2,(3,(4,(5,(6,((7,(8,(10,(9,(11,(12,((13,(14,((15,(((((16,(17,18)),(((19,((20,21),(22,(23,24)))),(25,26)),(27,(28,(29,30))))),(31,(32,((33,(34,35)),((36,(37,(38,39))),((40,((41,42),(43,44))),(45,((46,(48,(49,47))),((50,(52,(51,((53,(54,((56,55),(57,58)))),(59,60))))),((61,((62,63),(64,((65,66),(67,68))))),((69,(70,(71,72))),(78,(77,(74,(75,(73,76)))))))))))))))),(79,80)),(81,(82,(83,(85,(84,86))))))),(87,(88,89))))),(90,(((91,(92,(93,94))),(95,(96,97))),(98,99)))))))))),(100,101))))))));
	TREE tnt_120 = (1,(2,(3,(4,(5,(6,((7,(8,(9,(10,(11,(12,((13,(14,((15,(((((16,(17,18)),(((19,((20,21),(22,(23,24)))),(25,26)),(27,(28,(29,30))))),(31,(32,((33,(34,35)),((36,(37,(38,39))),((40,((41,42),(43,44))),(45,((46,(49,(48,47))),((50,(51,(52,((53,(54,(55,(56,(57,58))))),(59,60))))),((61,((62,63),(64,(65,(66,(67,68)))))),((69,(70,(71,72))),((76,(75,(73,74))),(77,78))))))))))))),(79,80)),(81,(82,(83,(85,(84,86))))))),(87,(88,89))))),(90,(((91,(92,(93,94))),(95,(96,97))),(98,99)))))))))),(100,101))))))));

END;


BEGIN CODONS;
	CODESET * UNTITLED   =  universal:  1 -  247;


END;

BEGIN NOTES;

	SUT   TAXA = Untitled_Taxa TAXON = 5 NAME = color INTEGER = 7;
	SUT   TAXA = Untitled_Taxa TAXON = 13 NAME = color INTEGER = 7;
	SUT   TAXA = Untitled_Taxa TAXON = 28 NAME = color INTEGER = 7;
	TEXT  TAXA = Untitled_Taxa TAXON = 31 TEXT = or_rugosa...;
	SUT   TAXA = Untitled_Taxa TAXON = 33 NAME = color INTEGER = 4;
	SUT   TAXA = Untitled_Taxa TAXON = 36 NAME = color INTEGER = 7;
	SUT   TAXA = Untitled_Taxa TAXON = 61 NAME = color INTEGER = 4;
	SUT   TAXA = Untitled_Taxa TAXON = 62 NAME = color INTEGER = 6;
	SUT   TAXA = Untitled_Taxa TAXON = 68 NAME = color INTEGER = 7;
	SUT   TAXA = Untitled_Taxa TAXON = 70 NAME = color INTEGER = 7;
	TEXT  TAXA = Untitled_Taxa TAXON = 76 TEXT = 'Brinkman 1998 (Paludicola)';
	TEXT  TAXA = Untitled_Taxa TAXON = 83 TEXT = ver_qu�_trabajo_para_codificar_nuevos_chs!!!!!;
	SUT   TAXA = Untitled_Taxa TAXON = 84 NAME = color INTEGER = 7;
	TEXT  TAXA = Untitled_Taxa TAXON = 85 TEXT = ver_trabajo_cr�neo_para_codificar_chs!;
	TEXT  TAXA = Untitled_Taxa TAXON = 92 TEXT = a_partir_del_ch_153_escoreado_usando_el_AMNH_6132!!!!;
	TEXT  TAXA = Untitled_Taxa TAXON = 99 TEXT = 'IVPP-V6507';
	SUT   TAXA = Untitled_Taxa TAXON = 99 NAME = color INTEGER = 4;

	CHARACTERS = matriz_ppal TAXA = Untitled_Taxa;
	SU  T = 1 C = 1 N = color I = 4;
	SU  T = 2 C = 1 N = color I = 4;
	SU  T = 3 C = 1 N = color I = 4;
	SU  T = 4 C = 1 N = color I = 4;
	SU  T = 6 C = 1 N = color I = 4;
	SU  T = 8 C = 1 N = color I = 4;
	SU  T = 10 C = 1 N = color I = 4;
	SU  T = 12 C = 1 N = color I = 4;
	SU  T = 18 C = 1 N = color I = 4;
	SU  T = 20 C = 1 N = color I = 4;
	SU  T = 21 C = 1 N = color I = 4;
	SU  T = 25 C = 1 N = color I = 4;
	SU  T = 28 C = 1 N = color I = 7;
	SU  T = 29 C = 1 N = color I = 4;
	SU  T = 30 C = 1 N = color I = 4;
	SU  T = 31 C = 1 N = color I = 4;
	SU  T = 32 C = 1 N = color I = 4;
	SU  T = 33 C = 1 N = color I = 7;
	SU  T = 34 C = 1 N = color I = 4;
	SU  T = 36 C = 1 N = color I = 7;
	SU  T = 40 C = 1 N = color I = 4;
	SU  T = 41 C = 1 N = color I = 4;
	SU  T = 42 C = 1 N = color I = 4;
	SU  T = 43 C = 1 N = color I = 4;
	SU  T = 45 C = 1 N = color I = 4;
	SU  T = 46 C = 1 N = color I = 4;
	SU  T = 47 C = 1 N = color I = 4;
	SU  T = 49 C = 1 N = color I = 4;
	SU  T = 50 C = 1 N = color I = 4;
	SU  T = 51 C = 1 N = color I = 4;
	SU  T = 52 C = 1 N = color I = 4;
	SU  T = 53 C = 1 N = color I = 4;
	SU  T = 55 C = 1 N = color I = 4;
	SU  T = 61 C = 1 N = color I = 4;
	SU  T = 62 C = 1 N = color I = 6;
	SU  T = 99 C = 1 N = color I = 1;
	SU  T = 100 C = 1 N = color I = 4;
	SU  T = 105 C = 1 N = color I = 4;
	SU  T = 107 C = 1 N = color I = 4;
	TEXT   TAXON = 108 CHARACTER = 1 TEXT = inferred_from_the_anterior_outline_of_the_prefrontal_and_the_frontal;

	SU  T = 1 C = 2 N = color I = 4;
	SU  T = 3 C = 2 N = color I = 4;
	SU  T = 4 C = 2 N = color I = 4;
	SU  T = 6 C = 2 N = color I = 4;
	SU  T = 8 C = 2 N = color I = 4;
	SU  T = 10 C = 2 N = color I = 4;
	SU  T = 18 C = 2 N = color I = 4;
	SU  T = 20 C = 2 N = color I = 4;
	SU  T = 21 C = 2 N = color I = 4;
	SU  T = 25 C = 2 N = color I = 4;
	SU  T = 28 C = 2 N = color I = 7;
	SU  T = 33 C = 2 N = color I = 7;
	SU  T = 36 C = 2 N = color I = 7;
	SU  T = 40 C = 2 N = color I = 4;
	SU  T = 45 C = 2 N = color I = 4;
	SU  T = 46 C = 2 N = color I = 4;
	SU  T = 47 C = 2 N = color I = 4;
	SU  T = 49 C = 2 N = color I = 4;
	SU  T = 50 C = 2 N = color I = 4;
	SU  T = 51 C = 2 N = color I = 4;
	SU  T = 52 C = 2 N = color I = 4;
	SU  T = 53 C = 2 N = color I = 4;
	SU  T = 55 C = 2 N = color I = 4;
	SU  T = 61 C = 2 N = color I = 4;
	SU  T = 62 C = 2 N = color I = 6;
	SU  T = 99 C = 2 N = color I = 1;
	SU  T = 100 C = 2 N = color I = 4;
	SU  T = 105 C = 2 N = color I = 4;
	SU  T = 107 C = 2 N = color I = 4;

	SU  T = 1 C = 3 N = color I = 4;
	SU  T = 3 C = 3 N = color I = 4;
	SU  T = 4 C = 3 N = color I = 4;
	SU  T = 6 C = 3 N = color I = 4;
	SU  T = 8 C = 3 N = color I = 4;
	SU  T = 18 C = 3 N = color I = 4;
	SU  T = 25 C = 3 N = color I = 4;
	SU  T = 28 C = 3 N = color I = 7;
	SU  T = 33 C = 3 N = color I = 7;
	SU  T = 36 C = 3 N = color I = 7;
	SU  T = 61 C = 3 N = color I = 4;
	SU  T = 62 C = 3 N = color I = 6;
	SU  T = 99 C = 3 N = color I = 1;

	SU  T = 1 C = 4 N = color I = 4;
	SU  T = 2 C = 4 N = color I = 4;
	SU  T = 4 C = 4 N = color I = 4;
	SU  T = 6 C = 4 N = color I = 4;
	SU  T = 8 C = 4 N = color I = 4;
	SU  T = 10 C = 4 N = color I = 4;
	SU  T = 12 C = 4 N = color I = 4;
	SU  T = 18 C = 4 N = color I = 4;
	SU  T = 20 C = 4 N = color I = 4;
	SU  T = 21 C = 4 N = color I = 4;
	SU  T = 28 C = 4 N = color I = 7;
	SU  T = 29 C = 4 N = color I = 4;
	SU  T = 30 C = 4 N = color I = 4;
	SU  T = 31 C = 4 N = color I = 4;
	SU  T = 32 C = 4 N = color I = 4;
	SU  T = 33 C = 4 N = color I = 7;
	SU  T = 34 C = 4 N = color I = 4;
	SU  T = 35 C = 4 N = color I = 4;
	SU  T = 36 C = 4 N = color I = 7;
	SU  T = 40 C = 4 N = color I = 4;
	SU  T = 41 C = 4 N = color I = 4;
	SU  T = 42 C = 4 N = color I = 4;
	SU  T = 43 C = 4 N = color I = 4;
	SU  T = 44 C = 4 N = color I = 4;
	SU  T = 45 C = 4 N = color I = 4;
	SU  T = 46 C = 4 N = color I = 4;
	SU  T = 47 C = 4 N = color I = 4;
	SU  T = 48 C = 4 N = color I = 4;
	SU  T = 49 C = 4 N = color I = 4;
	SU  T = 53 C = 4 N = color I = 4;
	SU  T = 61 C = 4 N = color I = 4;
	SU  T = 62 C = 4 N = color I = 6;
	SU  T = 99 C = 4 N = color I = 1;
	TEXT   TAXON = 103 CHARACTER = 4 TEXT = 'MR: This is changed from 1 to ? because the specimen here is really damaged and the prefrontals can not be discerned with confidence. ';
	SU  T = 105 C = 4 N = color I = 4;
	SU  T = 107 C = 4 N = color I = 4;
	TEXT   TAXON = 110 CHARACTER = 4 TEXT = 'MR: prefrontals are not preserve in situ, but the articulation surfaces with the frontals show that the prefrontals must have had a medial contact ';

	SU  T = 3 C = 5 N = color I = 4;
	SU  T = 10 C = 5 N = color I = 4;
	SU  T = 12 C = 5 N = color I = 4;
	SU  T = 18 C = 5 N = color I = 4;
	SU  T = 19 C = 5 N = color I = 4;
	SU  T = 20 C = 5 N = color I = 4;
	SU  T = 28 C = 5 N = color I = 7;
	SU  T = 33 C = 5 N = color I = 7;
	SU  T = 36 C = 5 N = color I = 7;
	SU  T = 40 C = 5 N = color I = 4;
	SU  T = 42 C = 5 N = color I = 4;
	SU  T = 45 C = 5 N = color I = 4;
	SU  T = 46 C = 5 N = color I = 4;
	SU  T = 47 C = 5 N = color I = 4;
	SU  T = 48 C = 5 N = color I = 4;
	SU  T = 49 C = 5 N = color I = 4;
	SU  T = 50 C = 5 N = color I = 4;
	SU  T = 51 C = 5 N = color I = 4;
	SU  T = 52 C = 5 N = color I = 4;
	SU  T = 53 C = 5 N = color I = 4;
	SU  T = 55 C = 5 N = color I = 4;
	SU  T = 56 C = 5 N = color I = 4;
	SU  T = 59 C = 5 N = color I = 4;
	SU  T = 61 C = 5 N = color I = 4;
	SU  T = 62 C = 5 N = color I = 6;
	SU  T = 63 C = 5 N = color I = 4;
	SU  T = 64 C = 5 N = color I = 4;
	SU  T = 65 C = 5 N = color I = 4;
	SU  T = 66 C = 5 N = color I = 4;
	SU  T = 69 C = 5 N = color I = 4;
	SU  T = 71 C = 5 N = color I = 4;
	SU  T = 72 C = 5 N = color I = 4;
	SU  T = 74 C = 5 N = color I = 4;
	SU  T = 76 C = 5 N = color I = 4;
	SU  T = 77 C = 5 N = color I = 4;
	SU  T = 78 C = 5 N = color I = 4;
	SU  T = 80 C = 5 N = color I = 4;
	SU  T = 81 C = 5 N = color I = 4;
	SU  T = 82 C = 5 N = color I = 4;
	SU  T = 85 C = 5 N = color I = 4;
	SU  T = 87 C = 5 N = color I = 4;
	SU  T = 90 C = 5 N = color I = 4;
	SU  T = 93 C = 5 N = color I = 4;
	SU  T = 99 C = 5 N = color I = 1;
	SU  T = 100 C = 5 N = color I = 4;
	SU  T = 103 C = 5 N = color I = 4;
	SU  T = 105 C = 5 N = color I = 4;

	SU  T = 1 C = 6 N = color I = 4;
	SU  T = 2 C = 6 N = color I = 4;
	SU  T = 3 C = 6 N = color I = 4;
	SU  T = 6 C = 6 N = color I = 4;
	SU  T = 8 C = 6 N = color I = 4;
	SU  T = 10 C = 6 N = color I = 4;
	SU  T = 18 C = 6 N = color I = 4;
	SU  T = 19 C = 6 N = color I = 4;
	SU  T = 20 C = 6 N = color I = 4;
	SU  T = 28 C = 6 N = color I = 7;
	SU  T = 33 C = 6 N = color I = 7;
	SU  T = 35 C = 6 N = color I = 4;
	SU  T = 36 C = 6 N = color I = 7;
	SU  T = 40 C = 6 N = color I = 4;
	SU  T = 45 C = 6 N = color I = 4;
	SU  T = 46 C = 6 N = color I = 4;
	SU  T = 47 C = 6 N = color I = 4;
	SU  T = 48 C = 6 N = color I = 4;
	SU  T = 49 C = 6 N = color I = 4;
	SU  T = 50 C = 6 N = color I = 4;
	SU  T = 51 C = 6 N = color I = 4;
	SU  T = 52 C = 6 N = color I = 4;
	SU  T = 53 C = 6 N = color I = 4;
	SU  T = 55 C = 6 N = color I = 4;
	SU  T = 56 C = 6 N = color I = 4;
	SU  T = 57 C = 6 N = color I = 4;
	SU  T = 61 C = 6 N = color I = 4;
	SU  T = 62 C = 6 N = color I = 6;
	SU  T = 63 C = 6 N = color I = 4;
	SU  T = 64 C = 6 N = color I = 4;
	SU  T = 65 C = 6 N = color I = 4;
	SU  T = 66 C = 6 N = color I = 4;
	SU  T = 69 C = 6 N = color I = 4;
	SU  T = 71 C = 6 N = color I = 4;
	SU  T = 72 C = 6 N = color I = 4;
	SU  T = 74 C = 6 N = color I = 4;
	SU  T = 76 C = 6 N = color I = 4;
	SU  T = 77 C = 6 N = color I = 4;
	SU  T = 78 C = 6 N = color I = 4;
	SU  T = 80 C = 6 N = color I = 4;
	SU  T = 81 C = 6 N = color I = 4;
	SU  T = 82 C = 6 N = color I = 4;
	SU  T = 85 C = 6 N = color I = 4;
	SU  T = 99 C = 6 N = color I = 1;
	SU  T = 100 C = 6 N = color I = 4;
	SU  T = 105 C = 6 N = color I = 4;

	SU  T = 1 C = 7 N = color I = 4;
	SU  T = 3 C = 7 N = color I = 4;
	SU  T = 4 C = 7 N = color I = 4;
	SU  T = 6 C = 7 N = color I = 4;
	SU  T = 8 C = 7 N = color I = 4;
	SU  T = 18 C = 7 N = color I = 4;
	SU  T = 19 C = 7 N = color I = 4;
	SU  T = 20 C = 7 N = color I = 4;
	SU  T = 21 C = 7 N = color I = 4;
	SU  T = 28 C = 7 N = color I = 7;
	SU  T = 33 C = 7 N = color I = 7;
	SU  T = 36 C = 7 N = color I = 7;
	SU  T = 37 C = 7 N = color I = 4;
	SU  T = 38 C = 7 N = color I = 4;
	SU  T = 39 C = 7 N = color I = 4;
	SU  T = 50 C = 7 N = color I = 4;
	SU  T = 51 C = 7 N = color I = 4;
	SU  T = 52 C = 7 N = color I = 4;
	SU  T = 55 C = 7 N = color I = 4;
	SU  T = 56 C = 7 N = color I = 4;
	SU  T = 57 C = 7 N = color I = 4;
	SU  T = 59 C = 7 N = color I = 4;
	SU  T = 61 C = 7 N = color I = 4;
	SU  T = 62 C = 7 N = color I = 6;
	SU  T = 63 C = 7 N = color I = 4;
	SU  T = 64 C = 7 N = color I = 4;
	SU  T = 65 C = 7 N = color I = 4;
	SU  T = 66 C = 7 N = color I = 4;
	SU  T = 69 C = 7 N = color I = 4;
	SU  T = 71 C = 7 N = color I = 4;
	SU  T = 72 C = 7 N = color I = 4;
	SU  T = 74 C = 7 N = color I = 4;
	SU  T = 76 C = 7 N = color I = 4;
	SU  T = 77 C = 7 N = color I = 4;
	SU  T = 78 C = 7 N = color I = 4;
	SU  T = 80 C = 7 N = color I = 4;
	SU  T = 81 C = 7 N = color I = 4;
	SU  T = 82 C = 7 N = color I = 4;
	SU  T = 83 C = 7 N = color I = 4;
	SU  T = 85 C = 7 N = color I = 4;
	SU  T = 87 C = 7 N = color I = 4;
	SU  T = 90 C = 7 N = color I = 4;
	SU  T = 92 C = 7 N = color I = 4;
	SU  T = 93 C = 7 N = color I = 4;
	SU  T = 99 C = 7 N = color I = 1;
	SU  T = 100 C = 7 N = color I = 4;
	SU  T = 102 C = 7 N = color I = 4;
	TEXT   TAXON = 103 CHARACTER = 7 TEXT = 'MR: This is changed from 1 to ? because the outline of the prefrontals are unclear in the holotype (and only specimen). ';
	SU  T = 103 C = 7 N = color I = 4;
	SU  T = 105 C = 7 N = color I = 4;

	SU  T = 4 C = 8 N = color I = 4;
	SU  T = 6 C = 8 N = color I = 4;
	SU  T = 15 C = 8 N = color I = 4;
	SU  T = 28 C = 8 N = color I = 7;
	SU  T = 33 C = 8 N = color I = 7;
	SU  T = 36 C = 8 N = color I = 7;
	SU  T = 61 C = 8 N = color I = 4;
	SU  T = 62 C = 8 N = color I = 6;
	SU  T = 99 C = 8 N = color I = 1;
	TEXT   TAXON = 103 CHARACTER = 8 TEXT = 'MR: This is changed from 1 to ? because the outline of the prefrontals are unclear in the holotype (and only specimen). ';

	SU  T = 1 C = 9 N = color I = 4;
	SU  T = 3 C = 9 N = color I = 4;
	SU  T = 4 C = 9 N = color I = 4;
	SU  T = 6 C = 9 N = color I = 4;
	SU  T = 8 C = 9 N = color I = 4;
	SU  T = 9 C = 9 N = color I = 4;
	SU  T = 28 C = 9 N = color I = 7;
	SU  T = 33 C = 9 N = color I = 7;
	SU  T = 36 C = 9 N = color I = 7;
	SU  T = 61 C = 9 N = color I = 4;
	SU  T = 62 C = 9 N = color I = 6;
	SU  T = 99 C = 9 N = color I = 1;

	SU  T = 4 C = 10 N = color I = 4;
	SU  T = 6 C = 10 N = color I = 4;
	SU  T = 8 C = 10 N = color I = 4;
	SU  T = 18 C = 10 N = color I = 4;
	SU  T = 19 C = 10 N = color I = 4;
	SU  T = 20 C = 10 N = color I = 4;
	SU  T = 28 C = 10 N = color I = 7;
	SU  T = 33 C = 10 N = color I = 7;
	SU  T = 36 C = 10 N = color I = 7;
	TEXT   TAXON = 56 CHARACTER = 10 TEXT = '0 in all the specimens I''ve seen';
	SU  T = 59 C = 10 N = color I = 4;
	SU  T = 61 C = 10 N = color I = 4;
	SU  T = 62 C = 10 N = color I = 6;
	SU  T = 63 C = 10 N = color I = 4;
	SU  T = 64 C = 10 N = color I = 4;
	SU  T = 74 C = 10 N = color I = 4;
	SU  T = 80 C = 10 N = color I = 4;
	SU  T = 81 C = 10 N = color I = 4;
	SU  T = 82 C = 10 N = color I = 4;
	SU  T = 99 C = 10 N = color I = 1;

	SU  T = 28 C = 11 N = color I = 7;
	SU  T = 62 C = 11 N = color I = 6;
	TEXT   TAXON = 74 CHARACTER = 11 TEXT = avevriguar_si_est�_fusionado;
	TEXT   TAXON = 76 CHARACTER = 11 TEXT = check;
	TEXT   TAXON = 92 CHARACTER = 11 TEXT = 'check^n^n';

	SU  T = 1 C = 12 N = color I = 4;
	SU  T = 2 C = 12 N = color I = 4;
	SU  T = 6 C = 12 N = color I = 4;
	SU  T = 8 C = 12 N = color I = 4;
	SU  T = 9 C = 12 N = color I = 4;
	SU  T = 10 C = 12 N = color I = 4;
	SU  T = 12 C = 12 N = color I = 4;
	SU  T = 18 C = 12 N = color I = 4;
	SU  T = 19 C = 12 N = color I = 4;
	SU  T = 20 C = 12 N = color I = 4;
	SU  T = 21 C = 12 N = color I = 4;
	SU  T = 28 C = 12 N = color I = 7;
	SU  T = 29 C = 12 N = color I = 4;
	SU  T = 30 C = 12 N = color I = 4;
	SU  T = 33 C = 12 N = color I = 7;
	SU  T = 34 C = 12 N = color I = 4;
	SU  T = 35 C = 12 N = color I = 4;
	SU  T = 36 C = 12 N = color I = 7;
	SU  T = 40 C = 12 N = color I = 4;
	SU  T = 48 C = 12 N = color I = 4;
	SU  T = 49 C = 12 N = color I = 4;
	SU  T = 53 C = 12 N = color I = 4;
	SU  T = 56 C = 12 N = color I = 4;
	SU  T = 57 C = 12 N = color I = 4;
	SU  T = 59 C = 12 N = color I = 4;
	SU  T = 61 C = 12 N = color I = 4;
	SU  T = 62 C = 12 N = color I = 6;
	SU  T = 72 C = 12 N = color I = 4;
	SU  T = 99 C = 12 N = color I = 1;
	SU  T = 100 C = 12 N = color I = 4;
	TEXT   TAXON = 103 CHARACTER = 12 TEXT = 'MR: This is changed from 1 to ? because  the holotype (and only specimen) is damaged here.  ';

	SU  T = 1 C = 13 N = color I = 4;
	SU  T = 2 C = 13 N = color I = 4;
	SU  T = 4 C = 13 N = color I = 4;
	SU  T = 6 C = 13 N = color I = 4;
	SU  T = 8 C = 13 N = color I = 4;
	SU  T = 10 C = 13 N = color I = 4;
	SU  T = 28 C = 13 N = color I = 7;
	SU  T = 33 C = 13 N = color I = 7;
	SU  T = 36 C = 13 N = color I = 7;
	SU  T = 59 C = 13 N = color I = 4;
	SU  T = 61 C = 13 N = color I = 4;
	SU  T = 62 C = 13 N = color I = 6;
	SU  T = 99 C = 13 N = color I = 1;

	SU  T = 21 C = 14 N = color I = 4;
	SU  T = 28 C = 14 N = color I = 7;
	SU  T = 33 C = 14 N = color I = 7;
	SU  T = 36 C = 14 N = color I = 7;
	SU  T = 50 C = 14 N = color I = 4;
	SU  T = 51 C = 14 N = color I = 4;
	SU  T = 52 C = 14 N = color I = 4;
	SU  T = 61 C = 14 N = color I = 4;
	SU  T = 62 C = 14 N = color I = 6;
	SU  T = 99 C = 14 N = color I = 1;

	SU  T = 1 C = 15 N = color I = 4;
	SU  T = 2 C = 15 N = color I = 4;
	SU  T = 3 C = 15 N = color I = 4;
	SU  T = 4 C = 15 N = color I = 4;
	SU  T = 6 C = 15 N = color I = 4;
	SU  T = 10 C = 15 N = color I = 4;
	SU  T = 11 C = 15 N = color I = 4;
	SU  T = 12 C = 15 N = color I = 4;
	SU  T = 15 C = 15 N = color I = 4;
	SU  T = 18 C = 15 N = color I = 4;
	SU  T = 19 C = 15 N = color I = 4;
	SU  T = 20 C = 15 N = color I = 4;
	SU  T = 28 C = 15 N = color I = 7;
	SU  T = 29 C = 15 N = color I = 4;
	SU  T = 30 C = 15 N = color I = 4;
	SU  T = 31 C = 15 N = color I = 4;
	SU  T = 32 C = 15 N = color I = 4;
	SU  T = 33 C = 15 N = color I = 7;
	SU  T = 34 C = 15 N = color I = 4;
	SU  T = 35 C = 15 N = color I = 4;
	SU  T = 36 C = 15 N = color I = 7;
	SU  T = 37 C = 15 N = color I = 4;
	SU  T = 38 C = 15 N = color I = 4;
	SU  T = 39 C = 15 N = color I = 4;
	SU  T = 40 C = 15 N = color I = 4;
	SU  T = 41 C = 15 N = color I = 4;
	SU  T = 43 C = 15 N = color I = 4;
	SU  T = 45 C = 15 N = color I = 4;
	SU  T = 46 C = 15 N = color I = 4;
	SU  T = 47 C = 15 N = color I = 4;
	SU  T = 48 C = 15 N = color I = 4;
	SU  T = 49 C = 15 N = color I = 4;
	SU  T = 50 C = 15 N = color I = 4;
	SU  T = 51 C = 15 N = color I = 4;
	SU  T = 52 C = 15 N = color I = 4;
	SU  T = 53 C = 15 N = color I = 4;
	SU  T = 55 C = 15 N = color I = 4;
	SU  T = 56 C = 15 N = color I = 4;
	SU  T = 57 C = 15 N = color I = 4;
	SU  T = 59 C = 15 N = color I = 4;
	SU  T = 61 C = 15 N = color I = 4;
	SU  T = 62 C = 15 N = color I = 6;
	SU  T = 63 C = 15 N = color I = 4;
	SU  T = 64 C = 15 N = color I = 4;
	SU  T = 65 C = 15 N = color I = 4;
	SU  T = 66 C = 15 N = color I = 4;
	SU  T = 69 C = 15 N = color I = 4;
	SU  T = 71 C = 15 N = color I = 4;
	SU  T = 72 C = 15 N = color I = 4;
	SU  T = 74 C = 15 N = color I = 4;
	SU  T = 76 C = 15 N = color I = 4;
	SU  T = 77 C = 15 N = color I = 4;
	SU  T = 78 C = 15 N = color I = 4;
	SU  T = 80 C = 15 N = color I = 4;
	SU  T = 81 C = 15 N = color I = 4;
	SU  T = 82 C = 15 N = color I = 4;
	SU  T = 83 C = 15 N = color I = 4;
	SU  T = 85 C = 15 N = color I = 4;
	SU  T = 87 C = 15 N = color I = 4;
	SU  T = 90 C = 15 N = color I = 4;
	SU  T = 92 C = 15 N = color I = 4;
	SU  T = 93 C = 15 N = color I = 4;
	SU  T = 99 C = 15 N = color I = 1;
	SU  T = 100 C = 15 N = color I = 4;
	SU  T = 102 C = 15 N = color I = 4;
	SU  T = 103 C = 15 N = color I = 4;
	SU  T = 105 C = 15 N = color I = 4;
	SU  T = 107 C = 15 N = color I = 4;

	SU  T = 15 C = 16 N = color I = 4;
	SU  T = 18 C = 16 N = color I = 4;
	SU  T = 19 C = 16 N = color I = 4;
	SU  T = 20 C = 16 N = color I = 4;
	SU  T = 21 C = 16 N = color I = 4;
	SU  T = 28 C = 16 N = color I = 7;
	SU  T = 29 C = 16 N = color I = 4;
	SU  T = 30 C = 16 N = color I = 4;
	SU  T = 31 C = 16 N = color I = 4;
	SU  T = 32 C = 16 N = color I = 4;
	SU  T = 33 C = 16 N = color I = 7;
	SU  T = 34 C = 16 N = color I = 4;
	SU  T = 35 C = 16 N = color I = 4;
	SU  T = 36 C = 16 N = color I = 7;
	SU  T = 37 C = 16 N = color I = 4;
	SU  T = 38 C = 16 N = color I = 4;
	SU  T = 39 C = 16 N = color I = 4;
	SU  T = 41 C = 16 N = color I = 4;
	SU  T = 42 C = 16 N = color I = 4;
	SU  T = 43 C = 16 N = color I = 4;
	SU  T = 44 C = 16 N = color I = 4;
	SU  T = 45 C = 16 N = color I = 4;
	SU  T = 46 C = 16 N = color I = 4;
	SU  T = 47 C = 16 N = color I = 4;
	SU  T = 48 C = 16 N = color I = 4;
	SU  T = 49 C = 16 N = color I = 4;
	SU  T = 52 C = 16 N = color I = 4;
	TEXT   TAXON = 53 CHARACTER = 16 TEXT = Rieppel_1980;
	SU  T = 55 C = 16 N = color I = 4;
	SU  T = 56 C = 16 N = color I = 4;
	SU  T = 57 C = 16 N = color I = 4;
	SU  T = 59 C = 16 N = color I = 4;
	SU  T = 61 C = 16 N = color I = 4;
	SU  T = 62 C = 16 N = color I = 6;
	SU  T = 63 C = 16 N = color I = 4;
	SU  T = 64 C = 16 N = color I = 4;
	SU  T = 65 C = 16 N = color I = 4;
	SU  T = 66 C = 16 N = color I = 4;
	SU  T = 69 C = 16 N = color I = 4;
	SU  T = 71 C = 16 N = color I = 4;
	SU  T = 72 C = 16 N = color I = 4;
	SU  T = 74 C = 16 N = color I = 4;
	SU  T = 76 C = 16 N = color I = 4;
	SU  T = 77 C = 16 N = color I = 4;
	SU  T = 78 C = 16 N = color I = 4;
	SU  T = 80 C = 16 N = color I = 4;
	SU  T = 81 C = 16 N = color I = 4;
	SU  T = 82 C = 16 N = color I = 4;
	SU  T = 83 C = 16 N = color I = 4;
	SU  T = 85 C = 16 N = color I = 4;
	SU  T = 87 C = 16 N = color I = 4;
	SU  T = 90 C = 16 N = color I = 4;
	SU  T = 92 C = 16 N = color I = 4;
	SU  T = 93 C = 16 N = color I = 4;
	SU  T = 99 C = 16 N = color I = 1;
	SU  T = 100 C = 16 N = color I = 4;
	SU  T = 102 C = 16 N = color I = 4;
	SU  T = 103 C = 16 N = color I = 4;
	SU  T = 105 C = 16 N = color I = 4;
	SU  T = 107 C = 16 N = color I = 4;

	SU  C = 17 N = color I = 0;
	SU  T = 28 C = 17 N = color I = 7;
	SU  T = 62 C = 17 N = color I = 6;
	TEXT   TAXON = 70 CHARACTER = 17 TEXT = not_visible;
	TEXT   TAXON = 82 CHARACTER = 17 TEXT = '1 seg�n Meylan and Gaffney (1989)';
	TEXT   TAXON = 83 CHARACTER = 17 TEXT = 'Meylan and Gaffney (1989)';
	TEXT   TAXON = 85 CHARACTER = 17 TEXT = 'Meylan and Gaffney (1989)';
	TEXT   TAXON = 86 CHARACTER = 17 TEXT = 'Meylan and Gaffney (1989)';
	TEXT   TAXON = 92 CHARACTER = 17 TEXT = 'Meylan and Gaffney (1989)';
	TEXT   TAXON = 102 CHARACTER = 17 TEXT = 'it does not say^n^n';
	TEXT   TAXON = 103 CHARACTER = 17 TEXT = 'MR: This is changed from ? to 0 after personal observation of the type specimen. ';
	TEXT   TAXON = 105 CHARACTER = 17 TEXT = 'not preserved^n^n';

	SU  C = 18 N = color I = 0;
	SU  T = 28 C = 18 N = color I = 7;
	SU  T = 62 C = 18 N = color I = 6;
	TEXT   TAXON = 100 CHARACTER = 18 TEXT = 'MR: changed from ? to 1';
	TEXT   TAXON = 103 CHARACTER = 18 TEXT = 'MR: changed from ? to 1';

	SU  T = 28 C = 19 N = color I = 7;
	TEXT   TAXON = 55 CHARACTER = 19 TEXT = 'Kear and Lee (2006)';
	TEXT   TAXON = 57 CHARACTER = 19 TEXT = 'Kear and Lee (2006)';
	TEXT   TAXON = 58 CHARACTER = 19 TEXT = 'Kear and Lee (2006)';
	TEXT   TAXON = 59 CHARACTER = 19 TEXT = 'Kear and Lee (2006)';
	SU  T = 62 C = 19 N = color I = 6;
	TEXT   TAXON = 103 CHARACTER = 19 TEXT = 'MR: changed from 2 to ? because the rim of the temporal region is incomplete all along. ';
	TEXT   TAXON = 105 CHARACTER = 19 TEXT = 'MR: changed from 2 to 1 because it is similar to the less emarginated condition of Hangaiemys. ';

	SU  T = 1 C = 20 N = color I = 4;
	SU  T = 3 C = 20 N = color I = 4;
	SU  T = 4 C = 20 N = color I = 4;
	SU  T = 6 C = 20 N = color I = 4;
	SU  T = 28 C = 20 N = color I = 7;
	SU  T = 33 C = 20 N = color I = 7;
	SU  T = 36 C = 20 N = color I = 7;
	SU  T = 59 C = 20 N = color I = 4;
	SU  T = 61 C = 20 N = color I = 4;
	SU  T = 62 C = 20 N = color I = 6;
	SU  T = 99 C = 20 N = color I = 1;
	TEXT   TAXON = 103 CHARACTER = 20 TEXT = 'MR: changed from 1 to ? because this region is not preserved. ';
	TEXT   TAXON = 105 CHARACTER = 20 TEXT = 'MR: changed from ? to 1 after Brinkman and Wu (1999)';

	SU  T = 2 C = 21 N = color I = 4;
	SU  T = 3 C = 21 N = color I = 4;
	SU  T = 4 C = 21 N = color I = 4;
	SU  T = 6 C = 21 N = color I = 4;
	SU  T = 8 C = 21 N = color I = 4;
	SU  T = 9 C = 21 N = color I = 4;
	SU  T = 10 C = 21 N = color I = 4;
	SU  T = 15 C = 21 N = color I = 4;
	SU  T = 18 C = 21 N = color I = 4;
	SU  T = 19 C = 21 N = color I = 4;
	SU  T = 20 C = 21 N = color I = 4;
	SU  T = 21 C = 21 N = color I = 4;
	SU  T = 28 C = 21 N = color I = 7;
	SU  T = 29 C = 21 N = color I = 4;
	SU  T = 30 C = 21 N = color I = 4;
	SU  T = 31 C = 21 N = color I = 4;
	SU  T = 32 C = 21 N = color I = 4;
	SU  T = 33 C = 21 N = color I = 7;
	SU  T = 34 C = 21 N = color I = 4;
	SU  T = 35 C = 21 N = color I = 4;
	SU  T = 36 C = 21 N = color I = 7;
	SU  T = 37 C = 21 N = color I = 4;
	SU  T = 38 C = 21 N = color I = 4;
	SU  T = 39 C = 21 N = color I = 4;
	SU  T = 40 C = 21 N = color I = 4;
	SU  T = 41 C = 21 N = color I = 4;
	SU  T = 42 C = 21 N = color I = 4;
	SU  T = 43 C = 21 N = color I = 4;
	SU  T = 45 C = 21 N = color I = 4;
	SU  T = 46 C = 21 N = color I = 4;
	SU  T = 47 C = 21 N = color I = 4;
	SU  T = 48 C = 21 N = color I = 4;
	SU  T = 49 C = 21 N = color I = 4;
	SU  T = 51 C = 21 N = color I = 4;
	SU  T = 52 C = 21 N = color I = 4;
	SU  T = 53 C = 21 N = color I = 4;
	SU  T = 55 C = 21 N = color I = 4;
	SU  T = 56 C = 21 N = color I = 4;
	SU  T = 57 C = 21 N = color I = 4;
	SU  T = 59 C = 21 N = color I = 4;
	SU  T = 61 C = 21 N = color I = 4;
	SU  T = 62 C = 21 N = color I = 6;
	SU  T = 63 C = 21 N = color I = 4;
	SU  T = 64 C = 21 N = color I = 4;
	SU  T = 65 C = 21 N = color I = 4;
	SU  T = 66 C = 21 N = color I = 4;
	SU  T = 69 C = 21 N = color I = 4;
	SU  T = 71 C = 21 N = color I = 4;
	SU  T = 72 C = 21 N = color I = 4;
	SU  T = 76 C = 21 N = color I = 4;
	SU  T = 77 C = 21 N = color I = 4;
	SU  T = 78 C = 21 N = color I = 4;
	SU  T = 81 C = 21 N = color I = 4;
	SU  T = 82 C = 21 N = color I = 4;
	SU  T = 83 C = 21 N = color I = 4;
	SU  T = 92 C = 21 N = color I = 4;
	SU  T = 93 C = 21 N = color I = 4;
	SU  T = 99 C = 21 N = color I = 1;
	SU  T = 100 C = 21 N = color I = 4;
	SU  T = 102 C = 21 N = color I = 4;
	SU  T = 103 C = 21 N = color I = 4;
	SU  T = 105 C = 21 N = color I = 4;
	SU  T = 107 C = 21 N = color I = 4;

	SU  T = 1 C = 22 N = color I = 4;
	SU  T = 2 C = 22 N = color I = 4;
	SU  T = 3 C = 22 N = color I = 4;
	SU  T = 4 C = 22 N = color I = 4;
	SU  T = 6 C = 22 N = color I = 4;
	SU  T = 8 C = 22 N = color I = 4;
	SU  T = 9 C = 22 N = color I = 4;
	SU  T = 10 C = 22 N = color I = 4;
	SU  T = 18 C = 22 N = color I = 4;
	SU  T = 19 C = 22 N = color I = 4;
	SU  T = 20 C = 22 N = color I = 4;
	SU  T = 21 C = 22 N = color I = 4;
	SU  T = 28 C = 22 N = color I = 7;
	SU  T = 33 C = 22 N = color I = 7;
	SU  T = 36 C = 22 N = color I = 7;
	SU  T = 37 C = 22 N = color I = 4;
	SU  T = 38 C = 22 N = color I = 4;
	SU  T = 39 C = 22 N = color I = 4;
	SU  T = 40 C = 22 N = color I = 4;
	SU  T = 41 C = 22 N = color I = 4;
	SU  T = 42 C = 22 N = color I = 4;
	SU  T = 43 C = 22 N = color I = 4;
	SU  T = 45 C = 22 N = color I = 4;
	SU  T = 46 C = 22 N = color I = 4;
	SU  T = 47 C = 22 N = color I = 4;
	SU  T = 48 C = 22 N = color I = 4;
	SU  T = 49 C = 22 N = color I = 4;
	SU  T = 51 C = 22 N = color I = 4;
	SU  T = 52 C = 22 N = color I = 4;
	SU  T = 53 C = 22 N = color I = 4;
	SU  T = 55 C = 22 N = color I = 4;
	SU  T = 56 C = 22 N = color I = 4;
	SU  T = 57 C = 22 N = color I = 4;
	SU  T = 59 C = 22 N = color I = 4;
	SU  T = 61 C = 22 N = color I = 4;
	SU  T = 62 C = 22 N = color I = 6;
	SU  T = 63 C = 22 N = color I = 4;
	SU  T = 64 C = 22 N = color I = 4;
	SU  T = 65 C = 22 N = color I = 4;
	SU  T = 66 C = 22 N = color I = 4;
	SU  T = 69 C = 22 N = color I = 4;
	SU  T = 71 C = 22 N = color I = 4;
	SU  T = 72 C = 22 N = color I = 4;
	SU  T = 74 C = 22 N = color I = 4;
	SU  T = 76 C = 22 N = color I = 4;
	SU  T = 77 C = 22 N = color I = 4;
	SU  T = 78 C = 22 N = color I = 4;
	SU  T = 80 C = 22 N = color I = 4;
	SU  T = 81 C = 22 N = color I = 4;
	SU  T = 82 C = 22 N = color I = 4;
	SU  T = 83 C = 22 N = color I = 4;
	SU  T = 85 C = 22 N = color I = 4;
	SU  T = 87 C = 22 N = color I = 4;
	SU  T = 90 C = 22 N = color I = 4;
	SU  T = 92 C = 22 N = color I = 4;
	SU  T = 93 C = 22 N = color I = 4;
	SU  T = 99 C = 22 N = color I = 1;
	SU  T = 100 C = 22 N = color I = 4;
	SU  T = 102 C = 22 N = color I = 4;
	SU  T = 103 C = 22 N = color I = 4;
	SU  T = 105 C = 22 N = color I = 4;
	TEXT   TAXON = 107 CHARACTER = 22 TEXT = 'MR: changed it from 0 to ?: "Neither specimen preserves a quadratojugal": Brinkman and Peng (1993)';
	SU  T = 107 C = 22 N = color I = 4;

	SU  T = 1 C = 23 N = color I = 4;
	SU  T = 2 C = 23 N = color I = 4;
	SU  T = 3 C = 23 N = color I = 4;
	SU  T = 4 C = 23 N = color I = 4;
	SU  T = 6 C = 23 N = color I = 4;
	SU  T = 8 C = 23 N = color I = 4;
	SU  T = 10 C = 23 N = color I = 4;
	SU  T = 18 C = 23 N = color I = 4;
	SU  T = 19 C = 23 N = color I = 4;
	SU  T = 20 C = 23 N = color I = 4;
	SU  T = 21 C = 23 N = color I = 4;
	SU  T = 28 C = 23 N = color I = 7;
	SU  T = 33 C = 23 N = color I = 7;
	SU  T = 36 C = 23 N = color I = 7;
	SU  T = 37 C = 23 N = color I = 4;
	SU  T = 38 C = 23 N = color I = 4;
	SU  T = 39 C = 23 N = color I = 4;
	SU  T = 40 C = 23 N = color I = 4;
	SU  T = 41 C = 23 N = color I = 4;
	SU  T = 43 C = 23 N = color I = 4;
	SU  T = 45 C = 23 N = color I = 4;
	SU  T = 46 C = 23 N = color I = 4;
	SU  T = 47 C = 23 N = color I = 4;
	SU  T = 48 C = 23 N = color I = 4;
	SU  T = 49 C = 23 N = color I = 4;
	SU  T = 51 C = 23 N = color I = 4;
	SU  T = 52 C = 23 N = color I = 4;
	SU  T = 53 C = 23 N = color I = 4;
	SU  T = 55 C = 23 N = color I = 4;
	SU  T = 56 C = 23 N = color I = 4;
	SU  T = 57 C = 23 N = color I = 4;
	SU  T = 59 C = 23 N = color I = 4;
	SU  T = 61 C = 23 N = color I = 4;
	SU  T = 62 C = 23 N = color I = 6;
	SU  T = 63 C = 23 N = color I = 4;
	SU  T = 65 C = 23 N = color I = 4;
	SU  T = 66 C = 23 N = color I = 4;
	SU  T = 69 C = 23 N = color I = 4;
	SU  T = 71 C = 23 N = color I = 4;
	SU  T = 72 C = 23 N = color I = 4;
	SU  T = 74 C = 23 N = color I = 4;
	SU  T = 76 C = 23 N = color I = 4;
	SU  T = 77 C = 23 N = color I = 4;
	SU  T = 78 C = 23 N = color I = 4;
	SU  T = 83 C = 23 N = color I = 4;
	SU  T = 85 C = 23 N = color I = 4;
	SU  T = 87 C = 23 N = color I = 4;
	SU  T = 90 C = 23 N = color I = 4;
	SU  T = 92 C = 23 N = color I = 4;
	SU  T = 99 C = 23 N = color I = 1;
	SU  T = 100 C = 23 N = color I = 4;
	SU  T = 102 C = 23 N = color I = 4;
	SU  T = 103 C = 23 N = color I = 4;
	SU  T = 105 C = 23 N = color I = 4;
	SU  T = 107 C = 23 N = color I = 4;

	SU  T = 3 C = 24 N = color I = 4;
	SU  T = 4 C = 24 N = color I = 4;
	SU  T = 6 C = 24 N = color I = 4;
	SU  T = 8 C = 24 N = color I = 4;
	SU  T = 9 C = 24 N = color I = 4;
	SU  T = 10 C = 24 N = color I = 4;
	SU  T = 20 C = 24 N = color I = 4;
	SU  T = 21 C = 24 N = color I = 4;
	SU  T = 28 C = 24 N = color I = 7;
	SU  T = 33 C = 24 N = color I = 7;
	SU  T = 36 C = 24 N = color I = 7;
	SU  T = 37 C = 24 N = color I = 4;
	SU  T = 38 C = 24 N = color I = 4;
	SU  T = 39 C = 24 N = color I = 4;
	SU  T = 40 C = 24 N = color I = 4;
	SU  T = 41 C = 24 N = color I = 4;
	SU  T = 42 C = 24 N = color I = 4;
	SU  T = 43 C = 24 N = color I = 4;
	SU  T = 45 C = 24 N = color I = 4;
	SU  T = 46 C = 24 N = color I = 4;
	SU  T = 47 C = 24 N = color I = 4;
	SU  T = 48 C = 24 N = color I = 4;
	SU  T = 49 C = 24 N = color I = 4;
	SU  T = 51 C = 24 N = color I = 4;
	SU  T = 52 C = 24 N = color I = 4;
	SU  T = 53 C = 24 N = color I = 4;
	SU  T = 55 C = 24 N = color I = 4;
	SU  T = 56 C = 24 N = color I = 4;
	SU  T = 57 C = 24 N = color I = 4;
	SU  T = 59 C = 24 N = color I = 4;
	SU  T = 61 C = 24 N = color I = 4;
	SU  T = 62 C = 24 N = color I = 6;
	SU  T = 63 C = 24 N = color I = 4;
	SU  T = 64 C = 24 N = color I = 4;
	SU  T = 65 C = 24 N = color I = 4;
	SU  T = 66 C = 24 N = color I = 4;
	SU  T = 69 C = 24 N = color I = 4;
	SU  T = 71 C = 24 N = color I = 4;
	SU  T = 72 C = 24 N = color I = 4;
	SU  T = 74 C = 24 N = color I = 4;
	SU  T = 76 C = 24 N = color I = 4;
	SU  T = 77 C = 24 N = color I = 4;
	SU  T = 78 C = 24 N = color I = 4;
	SU  T = 80 C = 24 N = color I = 4;
	SU  T = 81 C = 24 N = color I = 4;
	SU  T = 82 C = 24 N = color I = 4;
	SU  T = 83 C = 24 N = color I = 4;
	SU  T = 85 C = 24 N = color I = 4;
	SU  T = 87 C = 24 N = color I = 4;
	SU  T = 90 C = 24 N = color I = 4;
	SU  T = 92 C = 24 N = color I = 4;
	SU  T = 93 C = 24 N = color I = 4;
	SU  T = 99 C = 24 N = color I = 1;
	SU  T = 100 C = 24 N = color I = 4;
	SU  T = 102 C = 24 N = color I = 4;
	SU  T = 103 C = 24 N = color I = 4;
	SU  T = 105 C = 24 N = color I = 4;
	SU  T = 107 C = 24 N = color I = 4;

	SU  T = 1 C = 25 N = color I = 4;
	SU  T = 2 C = 25 N = color I = 4;
	SU  T = 3 C = 25 N = color I = 4;
	SU  T = 4 C = 25 N = color I = 4;
	SU  T = 6 C = 25 N = color I = 4;
	SU  T = 8 C = 25 N = color I = 4;
	SU  T = 9 C = 25 N = color I = 4;
	SU  T = 10 C = 25 N = color I = 4;
	SU  T = 12 C = 25 N = color I = 4;
	SU  T = 18 C = 25 N = color I = 4;
	SU  T = 19 C = 25 N = color I = 4;
	SU  T = 20 C = 25 N = color I = 4;
	SU  T = 21 C = 25 N = color I = 4;
	SU  T = 28 C = 25 N = color I = 7;
	SU  T = 33 C = 25 N = color I = 7;
	SU  T = 36 C = 25 N = color I = 7;
	SU  T = 40 C = 25 N = color I = 4;
	SU  T = 41 C = 25 N = color I = 4;
	SU  T = 43 C = 25 N = color I = 4;
	SU  T = 45 C = 25 N = color I = 4;
	SU  T = 46 C = 25 N = color I = 4;
	SU  T = 47 C = 25 N = color I = 4;
	SU  T = 48 C = 25 N = color I = 4;
	SU  T = 49 C = 25 N = color I = 4;
	SU  T = 51 C = 25 N = color I = 4;
	SU  T = 53 C = 25 N = color I = 4;
	SU  T = 55 C = 25 N = color I = 4;
	SU  T = 56 C = 25 N = color I = 4;
	SU  T = 57 C = 25 N = color I = 4;
	SU  T = 59 C = 25 N = color I = 4;
	SU  T = 61 C = 25 N = color I = 4;
	SU  T = 62 C = 25 N = color I = 6;
	SU  T = 63 C = 25 N = color I = 4;
	SU  T = 64 C = 25 N = color I = 4;
	SU  T = 65 C = 25 N = color I = 4;
	SU  T = 99 C = 25 N = color I = 1;
	SU  T = 100 C = 25 N = color I = 4;
	SU  T = 105 C = 25 N = color I = 4;
	TEXT   TAXON = 108 CHARACTER = 25 TEXT = 'MR: contact not actually preserved but inferred from the posteriorly extending postorbital. ';

	SU  T = 1 C = 26 N = color I = 4;
	SU  T = 4 C = 26 N = color I = 4;
	SU  T = 6 C = 26 N = color I = 4;
	SU  T = 8 C = 26 N = color I = 4;
	SU  T = 10 C = 26 N = color I = 4;
	SU  T = 19 C = 26 N = color I = 4;
	SU  T = 28 C = 26 N = color I = 7;
	SU  T = 29 C = 26 N = color I = 4;
	SU  T = 30 C = 26 N = color I = 4;
	SU  T = 31 C = 26 N = color I = 4;
	SU  T = 32 C = 26 N = color I = 4;
	SU  T = 33 C = 26 N = color I = 7;
	SU  T = 34 C = 26 N = color I = 4;
	SU  T = 35 C = 26 N = color I = 4;
	SU  T = 36 C = 26 N = color I = 7;
	SU  T = 37 C = 26 N = color I = 4;
	SU  T = 38 C = 26 N = color I = 4;
	SU  T = 39 C = 26 N = color I = 4;
	SU  T = 40 C = 26 N = color I = 4;
	SU  T = 41 C = 26 N = color I = 4;
	SU  T = 44 C = 26 N = color I = 4;
	SU  T = 45 C = 26 N = color I = 4;
	SU  T = 46 C = 26 N = color I = 4;
	SU  T = 47 C = 26 N = color I = 4;
	SU  T = 48 C = 26 N = color I = 4;
	SU  T = 49 C = 26 N = color I = 4;
	SU  T = 51 C = 26 N = color I = 4;
	SU  T = 52 C = 26 N = color I = 4;
	SU  T = 53 C = 26 N = color I = 4;
	SU  T = 55 C = 26 N = color I = 4;
	SU  T = 56 C = 26 N = color I = 4;
	SU  T = 57 C = 26 N = color I = 4;
	SU  T = 59 C = 26 N = color I = 4;
	SU  T = 61 C = 26 N = color I = 4;
	SU  T = 62 C = 26 N = color I = 6;
	SU  T = 63 C = 26 N = color I = 4;
	SU  T = 64 C = 26 N = color I = 4;
	SU  T = 65 C = 26 N = color I = 4;
	SU  T = 66 C = 26 N = color I = 4;
	SU  T = 69 C = 26 N = color I = 4;
	SU  T = 71 C = 26 N = color I = 4;
	SU  T = 72 C = 26 N = color I = 4;
	SU  T = 74 C = 26 N = color I = 4;
	SU  T = 76 C = 26 N = color I = 4;
	SU  T = 77 C = 26 N = color I = 4;
	SU  T = 78 C = 26 N = color I = 4;
	SU  T = 80 C = 26 N = color I = 4;
	SU  T = 81 C = 26 N = color I = 4;
	SU  T = 82 C = 26 N = color I = 4;
	SU  T = 83 C = 26 N = color I = 4;
	SU  T = 85 C = 26 N = color I = 4;
	SU  T = 87 C = 26 N = color I = 4;
	SU  T = 90 C = 26 N = color I = 4;
	SU  T = 92 C = 26 N = color I = 4;
	SU  T = 93 C = 26 N = color I = 4;
	SU  T = 99 C = 26 N = color I = 1;
	SU  T = 100 C = 26 N = color I = 4;
	SU  T = 102 C = 26 N = color I = 4;
	SU  T = 103 C = 26 N = color I = 4;
	SU  T = 105 C = 26 N = color I = 4;
	SU  T = 107 C = 26 N = color I = 4;

	SU  C = 27 N = color I = 0;
	SU  T = 28 C = 27 N = color I = 7;
	SU  T = 62 C = 27 N = color I = 6;

	SU  C = 28 N = color I = 0;
	SU  T = 28 C = 28 N = color I = 7;
	SU  T = 62 C = 28 N = color I = 6;

	SU  C = 29 N = color I = 0;
	SU  T = 28 C = 29 N = color I = 7;
	SU  T = 62 C = 29 N = color I = 6;

	SU  T = 1 C = 30 N = color I = 4;
	SU  T = 2 C = 30 N = color I = 4;
	SU  T = 3 C = 30 N = color I = 4;
	SU  T = 4 C = 30 N = color I = 4;
	SU  T = 6 C = 30 N = color I = 4;
	SU  T = 8 C = 30 N = color I = 4;
	SU  T = 10 C = 30 N = color I = 4;
	SU  T = 15 C = 30 N = color I = 4;
	SU  T = 18 C = 30 N = color I = 4;
	SU  T = 20 C = 30 N = color I = 4;
	SU  T = 28 C = 30 N = color I = 7;
	SU  T = 33 C = 30 N = color I = 7;
	SU  T = 36 C = 30 N = color I = 7;
	SU  T = 44 C = 30 N = color I = 4;
	SU  T = 45 C = 30 N = color I = 4;
	SU  T = 46 C = 30 N = color I = 4;
	SU  T = 47 C = 30 N = color I = 4;
	SU  T = 48 C = 30 N = color I = 4;
	SU  T = 49 C = 30 N = color I = 4;
	SU  T = 50 C = 30 N = color I = 4;
	SU  T = 51 C = 30 N = color I = 4;
	SU  T = 52 C = 30 N = color I = 4;
	SU  T = 53 C = 30 N = color I = 4;
	SU  T = 55 C = 30 N = color I = 4;
	SU  T = 56 C = 30 N = color I = 4;
	SU  T = 57 C = 30 N = color I = 4;
	SU  T = 59 C = 30 N = color I = 4;
	SU  T = 61 C = 30 N = color I = 4;
	SU  T = 62 C = 30 N = color I = 6;
	SU  T = 63 C = 30 N = color I = 4;
	SU  T = 64 C = 30 N = color I = 4;
	SU  T = 65 C = 30 N = color I = 4;
	SU  T = 66 C = 30 N = color I = 4;
	SU  T = 69 C = 30 N = color I = 4;
	SU  T = 71 C = 30 N = color I = 4;
	SU  T = 72 C = 30 N = color I = 4;
	SU  T = 74 C = 30 N = color I = 4;
	SU  T = 76 C = 30 N = color I = 4;
	SU  T = 77 C = 30 N = color I = 4;
	SU  T = 78 C = 30 N = color I = 4;
	SU  T = 80 C = 30 N = color I = 4;
	SU  T = 81 C = 30 N = color I = 4;
	SU  T = 82 C = 30 N = color I = 4;
	SU  T = 83 C = 30 N = color I = 4;
	SU  T = 85 C = 30 N = color I = 4;
	SU  T = 87 C = 30 N = color I = 4;
	SU  T = 90 C = 30 N = color I = 4;
	SU  T = 92 C = 30 N = color I = 4;
	SU  T = 93 C = 30 N = color I = 4;
	SU  T = 99 C = 30 N = color I = 1;
	SU  T = 100 C = 30 N = color I = 4;
	SU  T = 102 C = 30 N = color I = 4;
	SU  T = 105 C = 30 N = color I = 4;

	SU  T = 3 C = 31 N = color I = 4;
	SU  T = 4 C = 31 N = color I = 4;
	SU  T = 6 C = 31 N = color I = 4;
	SU  T = 8 C = 31 N = color I = 4;
	SU  T = 28 C = 31 N = color I = 7;
	SU  T = 33 C = 31 N = color I = 7;
	SU  T = 36 C = 31 N = color I = 7;
	SU  T = 61 C = 31 N = color I = 4;
	SU  T = 62 C = 31 N = color I = 6;
	SU  T = 99 C = 31 N = color I = 1;

	SU  T = 1 C = 32 N = color I = 4;
	SU  T = 2 C = 32 N = color I = 4;
	SU  T = 3 C = 32 N = color I = 4;
	SU  T = 4 C = 32 N = color I = 4;
	SU  T = 6 C = 32 N = color I = 4;
	SU  T = 8 C = 32 N = color I = 4;
	SU  T = 9 C = 32 N = color I = 4;
	SU  T = 28 C = 32 N = color I = 7;
	SU  T = 33 C = 32 N = color I = 7;
	SU  T = 36 C = 32 N = color I = 7;
	SU  T = 61 C = 32 N = color I = 4;
	SU  T = 62 C = 32 N = color I = 6;
	TEXT   TAXON = 94 CHARACTER = 32 TEXT = 'MR: this was mistakenly scored as 0 in Rabi et al. (2013). This is of course 1 (united).';
	TEXT   TAXON = 95 CHARACTER = 32 TEXT = 'MR: this was mistakenly scored as 0 in Rabi et al. (2013). This is of course 1 (united).';
	TEXT   TAXON = 96 CHARACTER = 32 TEXT = 'MR: this was mistakenly scored as 0 in Rabi et al. (2013). This is of course 1 (united).';
	TEXT   TAXON = 97 CHARACTER = 32 TEXT = 'MR: this was mistakenly scored as 0 in Rabi et al. (2013). This is of course 1 (united).';
	SU  T = 99 C = 32 N = color I = 1;

	SU  T = 1 C = 33 N = color I = 4;
	SU  T = 2 C = 33 N = color I = 4;
	SU  T = 3 C = 33 N = color I = 4;
	SU  T = 4 C = 33 N = color I = 4;
	SU  T = 6 C = 33 N = color I = 4;
	SU  T = 8 C = 33 N = color I = 4;
	SU  T = 10 C = 33 N = color I = 4;
	SU  T = 18 C = 33 N = color I = 4;
	SU  T = 20 C = 33 N = color I = 4;
	SU  T = 21 C = 33 N = color I = 4;
	SU  T = 28 C = 33 N = color I = 7;
	SU  T = 29 C = 33 N = color I = 4;
	SU  T = 30 C = 33 N = color I = 4;
	SU  T = 31 C = 33 N = color I = 4;
	SU  T = 32 C = 33 N = color I = 4;
	SU  T = 33 C = 33 N = color I = 7;
	SU  T = 34 C = 33 N = color I = 4;
	SU  T = 36 C = 33 N = color I = 7;
	SU  T = 37 C = 33 N = color I = 4;
	SU  T = 38 C = 33 N = color I = 4;
	SU  T = 39 C = 33 N = color I = 4;
	SU  T = 40 C = 33 N = color I = 4;
	SU  T = 41 C = 33 N = color I = 4;
	SU  T = 42 C = 33 N = color I = 4;
	SU  T = 43 C = 33 N = color I = 4;
	SU  T = 45 C = 33 N = color I = 4;
	SU  T = 46 C = 33 N = color I = 4;
	SU  T = 47 C = 33 N = color I = 4;
	SU  T = 48 C = 33 N = color I = 4;
	SU  T = 49 C = 33 N = color I = 4;
	SU  T = 50 C = 33 N = color I = 4;
	SU  T = 51 C = 33 N = color I = 4;
	SU  T = 52 C = 33 N = color I = 4;
	SU  T = 53 C = 33 N = color I = 4;
	SU  T = 55 C = 33 N = color I = 4;
	SU  T = 56 C = 33 N = color I = 4;
	SU  T = 57 C = 33 N = color I = 4;
	SU  T = 59 C = 33 N = color I = 4;
	SU  T = 61 C = 33 N = color I = 4;
	SU  T = 62 C = 33 N = color I = 6;
	SU  T = 63 C = 33 N = color I = 4;
	SU  T = 64 C = 33 N = color I = 4;
	SU  T = 65 C = 33 N = color I = 4;
	SU  T = 66 C = 33 N = color I = 4;
	SU  T = 69 C = 33 N = color I = 4;
	SU  T = 71 C = 33 N = color I = 4;
	SU  T = 72 C = 33 N = color I = 4;
	SU  T = 74 C = 33 N = color I = 4;
	SU  T = 76 C = 33 N = color I = 4;
	SU  T = 77 C = 33 N = color I = 4;
	SU  T = 78 C = 33 N = color I = 4;
	SU  T = 80 C = 33 N = color I = 4;
	SU  T = 81 C = 33 N = color I = 4;
	SU  T = 82 C = 33 N = color I = 4;
	SU  T = 83 C = 33 N = color I = 4;
	SU  T = 85 C = 33 N = color I = 4;
	SU  T = 99 C = 33 N = color I = 1;
	SU  T = 100 C = 33 N = color I = 4;
	SU  T = 103 C = 33 N = color I = 4;
	SU  T = 105 C = 33 N = color I = 4;

	SU  T = 3 C = 34 N = color I = 4;
	SU  T = 4 C = 34 N = color I = 4;
	SU  T = 6 C = 34 N = color I = 4;
	SU  T = 18 C = 34 N = color I = 4;
	SU  T = 20 C = 34 N = color I = 4;
	SU  T = 28 C = 34 N = color I = 7;
	SU  T = 29 C = 34 N = color I = 4;
	SU  T = 30 C = 34 N = color I = 4;
	SU  T = 31 C = 34 N = color I = 4;
	SU  T = 32 C = 34 N = color I = 4;
	SU  T = 33 C = 34 N = color I = 7;
	SU  T = 34 C = 34 N = color I = 4;
	SU  T = 35 C = 34 N = color I = 4;
	SU  T = 36 C = 34 N = color I = 7;
	SU  T = 37 C = 34 N = color I = 4;
	SU  T = 38 C = 34 N = color I = 4;
	SU  T = 39 C = 34 N = color I = 4;
	SU  T = 41 C = 34 N = color I = 4;
	SU  T = 45 C = 34 N = color I = 4;
	SU  T = 46 C = 34 N = color I = 4;
	SU  T = 47 C = 34 N = color I = 4;
	SU  T = 48 C = 34 N = color I = 4;
	SU  T = 49 C = 34 N = color I = 4;
	SU  T = 50 C = 34 N = color I = 4;
	SU  T = 51 C = 34 N = color I = 4;
	SU  T = 52 C = 34 N = color I = 4;
	SU  T = 53 C = 34 N = color I = 4;
	TEXT   TAXON = 55 CHARACTER = 34 TEXT = '1 in Kear and Lee (2006)';
	SU  T = 55 C = 34 N = color I = 4;
	SU  T = 59 C = 34 N = color I = 4;
	SU  T = 61 C = 34 N = color I = 4;
	SU  T = 62 C = 34 N = color I = 6;
	SU  T = 63 C = 34 N = color I = 4;
	SU  T = 64 C = 34 N = color I = 4;
	SU  T = 65 C = 34 N = color I = 4;
	SU  T = 66 C = 34 N = color I = 4;
	SU  T = 69 C = 34 N = color I = 4;
	SU  T = 71 C = 34 N = color I = 4;
	SU  T = 72 C = 34 N = color I = 4;
	SU  T = 74 C = 34 N = color I = 4;
	SU  T = 76 C = 34 N = color I = 4;
	SU  T = 77 C = 34 N = color I = 4;
	SU  T = 78 C = 34 N = color I = 4;
	SU  T = 80 C = 34 N = color I = 4;
	SU  T = 81 C = 34 N = color I = 4;
	SU  T = 82 C = 34 N = color I = 4;
	SU  T = 85 C = 34 N = color I = 4;
	SU  T = 99 C = 34 N = color I = 1;
	SU  T = 100 C = 34 N = color I = 4;
	SU  T = 103 C = 34 N = color I = 4;
	SU  T = 105 C = 34 N = color I = 4;

	SU  T = 1 C = 35 N = color I = 4;
	SU  T = 2 C = 35 N = color I = 4;
	SU  T = 3 C = 35 N = color I = 4;
	SU  T = 4 C = 35 N = color I = 4;
	SU  T = 6 C = 35 N = color I = 4;
	SU  T = 8 C = 35 N = color I = 4;
	SU  T = 9 C = 35 N = color I = 4;
	SU  T = 10 C = 35 N = color I = 4;
	SU  T = 15 C = 35 N = color I = 4;
	SU  T = 18 C = 35 N = color I = 4;
	SU  T = 20 C = 35 N = color I = 4;
	SU  T = 21 C = 35 N = color I = 4;
	SU  T = 28 C = 35 N = color I = 7;
	SU  T = 29 C = 35 N = color I = 4;
	SU  T = 30 C = 35 N = color I = 4;
	SU  T = 31 C = 35 N = color I = 4;
	SU  T = 32 C = 35 N = color I = 4;
	SU  T = 33 C = 35 N = color I = 7;
	SU  T = 34 C = 35 N = color I = 4;
	SU  T = 35 C = 35 N = color I = 4;
	SU  T = 36 C = 35 N = color I = 7;
	SU  T = 37 C = 35 N = color I = 4;
	SU  T = 38 C = 35 N = color I = 4;
	SU  T = 39 C = 35 N = color I = 4;
	SU  T = 40 C = 35 N = color I = 4;
	SU  T = 41 C = 35 N = color I = 4;
	SU  T = 42 C = 35 N = color I = 4;
	SU  T = 43 C = 35 N = color I = 4;
	SU  T = 45 C = 35 N = color I = 4;
	SU  T = 46 C = 35 N = color I = 4;
	SU  T = 47 C = 35 N = color I = 4;
	SU  T = 48 C = 35 N = color I = 4;
	SU  T = 49 C = 35 N = color I = 4;
	SU  T = 50 C = 35 N = color I = 4;
	SU  T = 51 C = 35 N = color I = 4;
	SU  T = 52 C = 35 N = color I = 4;
	SU  T = 53 C = 35 N = color I = 4;
	SU  T = 55 C = 35 N = color I = 4;
	SU  T = 56 C = 35 N = color I = 4;
	SU  T = 57 C = 35 N = color I = 4;
	SU  T = 59 C = 35 N = color I = 4;
	SU  T = 61 C = 35 N = color I = 4;
	SU  T = 62 C = 35 N = color I = 6;
	SU  T = 63 C = 35 N = color I = 4;
	SU  T = 64 C = 35 N = color I = 4;
	SU  T = 65 C = 35 N = color I = 4;
	SU  T = 66 C = 35 N = color I = 4;
	SU  T = 69 C = 35 N = color I = 4;
	SU  T = 71 C = 35 N = color I = 4;
	SU  T = 72 C = 35 N = color I = 4;
	SU  T = 74 C = 35 N = color I = 4;
	SU  T = 76 C = 35 N = color I = 4;
	SU  T = 77 C = 35 N = color I = 4;
	SU  T = 78 C = 35 N = color I = 4;
	SU  T = 80 C = 35 N = color I = 4;
	SU  T = 81 C = 35 N = color I = 4;
	SU  T = 82 C = 35 N = color I = 4;
	SU  T = 83 C = 35 N = color I = 4;
	SU  T = 85 C = 35 N = color I = 4;
	SU  T = 92 C = 35 N = color I = 4;
	SU  T = 93 C = 35 N = color I = 4;
	SU  T = 99 C = 35 N = color I = 1;
	SU  T = 100 C = 35 N = color I = 4;
	SU  T = 103 C = 35 N = color I = 4;
	SU  T = 105 C = 35 N = color I = 4;
	SU  T = 107 C = 35 N = color I = 4;

	SU  T = 1 C = 36 N = color I = 4;
	SU  T = 2 C = 36 N = color I = 4;
	SU  T = 3 C = 36 N = color I = 4;
	SU  T = 4 C = 36 N = color I = 4;
	SU  T = 6 C = 36 N = color I = 4;
	SU  T = 8 C = 36 N = color I = 4;
	SU  T = 9 C = 36 N = color I = 4;
	SU  T = 10 C = 36 N = color I = 4;
	SU  T = 15 C = 36 N = color I = 4;
	SU  T = 18 C = 36 N = color I = 4;
	SU  T = 20 C = 36 N = color I = 4;
	SU  T = 21 C = 36 N = color I = 4;
	SU  T = 28 C = 36 N = color I = 7;
	SU  T = 29 C = 36 N = color I = 4;
	SU  T = 30 C = 36 N = color I = 4;
	SU  T = 31 C = 36 N = color I = 4;
	SU  T = 32 C = 36 N = color I = 4;
	SU  T = 33 C = 36 N = color I = 7;
	SU  T = 34 C = 36 N = color I = 4;
	SU  T = 35 C = 36 N = color I = 4;
	SU  T = 36 C = 36 N = color I = 7;
	SU  T = 37 C = 36 N = color I = 4;
	SU  T = 38 C = 36 N = color I = 4;
	SU  T = 39 C = 36 N = color I = 4;
	SU  T = 40 C = 36 N = color I = 4;
	SU  T = 41 C = 36 N = color I = 4;
	SU  T = 45 C = 36 N = color I = 4;
	SU  T = 46 C = 36 N = color I = 4;
	SU  T = 47 C = 36 N = color I = 4;
	SU  T = 48 C = 36 N = color I = 4;
	SU  T = 49 C = 36 N = color I = 4;
	SU  T = 50 C = 36 N = color I = 4;
	SU  T = 51 C = 36 N = color I = 4;
	SU  T = 52 C = 36 N = color I = 4;
	SU  T = 53 C = 36 N = color I = 4;
	SU  T = 55 C = 36 N = color I = 4;
	SU  T = 56 C = 36 N = color I = 4;
	TEXT   TAXON = 59 CHARACTER = 36 TEXT = '1 in Kear and Lee (2006)';
	SU  T = 59 C = 36 N = color I = 4;
	SU  T = 61 C = 36 N = color I = 4;
	SU  T = 62 C = 36 N = color I = 6;
	SU  T = 65 C = 36 N = color I = 4;
	SU  T = 66 C = 36 N = color I = 4;
	SU  T = 69 C = 36 N = color I = 4;
	SU  T = 71 C = 36 N = color I = 4;
	SU  T = 72 C = 36 N = color I = 4;
	SU  T = 74 C = 36 N = color I = 4;
	SU  T = 76 C = 36 N = color I = 4;
	SU  T = 77 C = 36 N = color I = 4;
	SU  T = 78 C = 36 N = color I = 4;
	SU  T = 81 C = 36 N = color I = 4;
	SU  T = 82 C = 36 N = color I = 4;
	SU  T = 83 C = 36 N = color I = 4;
	SU  T = 85 C = 36 N = color I = 4;
	SU  T = 87 C = 36 N = color I = 4;
	SU  T = 90 C = 36 N = color I = 4;
	SU  T = 92 C = 36 N = color I = 4;
	SU  T = 93 C = 36 N = color I = 4;
	SU  T = 99 C = 36 N = color I = 1;
	SU  T = 100 C = 36 N = color I = 4;
	SU  T = 102 C = 36 N = color I = 4;
	SU  T = 103 C = 36 N = color I = 4;
	TEXT   TAXON = 105 CHARACTER = 36 TEXT = 'MR: changed from ? to 0 after Brinkman and Peng (1999)';
	SU  T = 105 C = 36 N = color I = 4;
	SU  T = 107 C = 36 N = color I = 4;

	SU  C = 37 N = color I = 0;
	SU  T = 28 C = 37 N = color I = 7;
	SU  T = 62 C = 37 N = color I = 6;
	TEXT   TAXON = 105 CHARACTER = 37 TEXT = 'MR: changed from ? to 0 after Brinkman and Peng (1999)';

	SU  T = 28 C = 38 N = color I = 7;
	TEXT   TAXON = 40 CHARACTER = 38 TEXT = duda!;
	TEXT   TAXON = 55 CHARACTER = 38 TEXT = 'Kear and Lee (2006)';
	TEXT   TAXON = 57 CHARACTER = 38 TEXT = 'Kear and Lee (2006)';
	TEXT   TAXON = 58 CHARACTER = 38 TEXT = 'Kear and Lee (2006)';
	TEXT   TAXON = 59 CHARACTER = 38 TEXT = 'Kear and Lee (2006)';
	SU  T = 62 C = 38 N = color I = 6;
	TEXT   TAXON = 100 CHARACTER = 38 TEXT = 'MR: Changed from 1 to 0 after personal observation of holotype';

	SU  C = 39 N = color I = 0;
	SU  T = 1 C = 39 N = color I = 0;
	SU  T = 2 C = 39 N = color I = 0;
	SU  T = 3 C = 39 N = color I = 0;
	SU  T = 4 C = 39 N = color I = 0;
	SU  T = 5 C = 39 N = color I = 0;
	SU  T = 6 C = 39 N = color I = 0;
	SU  T = 7 C = 39 N = color I = 0;
	SU  T = 8 C = 39 N = color I = 0;
	SU  T = 9 C = 39 N = color I = 0;
	SU  T = 10 C = 39 N = color I = 0;
	SU  T = 11 C = 39 N = color I = 0;
	SU  T = 12 C = 39 N = color I = 0;
	SU  T = 13 C = 39 N = color I = 0;
	SU  T = 15 C = 39 N = color I = 0;
	SU  T = 18 C = 39 N = color I = 0;
	SU  T = 19 C = 39 N = color I = 0;
	SU  T = 20 C = 39 N = color I = 0;
	SU  T = 21 C = 39 N = color I = 0;
	SU  T = 23 C = 39 N = color I = 0;
	SU  T = 24 C = 39 N = color I = 0;
	SU  T = 25 C = 39 N = color I = 0;
	SU  T = 26 C = 39 N = color I = 0;
	SU  T = 27 C = 39 N = color I = 0;
	SU  T = 28 C = 39 N = color I = 7;
	SU  T = 29 C = 39 N = color I = 0;
	SU  T = 30 C = 39 N = color I = 0;
	SU  T = 31 C = 39 N = color I = 0;
	SU  T = 32 C = 39 N = color I = 0;
	SU  T = 33 C = 39 N = color I = 0;
	SU  T = 34 C = 39 N = color I = 0;
	SU  T = 35 C = 39 N = color I = 0;
	SU  T = 36 C = 39 N = color I = 0;
	SU  T = 37 C = 39 N = color I = 0;
	SU  T = 38 C = 39 N = color I = 0;
	SU  T = 39 C = 39 N = color I = 0;
	SU  T = 40 C = 39 N = color I = 0;
	SU  T = 41 C = 39 N = color I = 0;
	SU  T = 42 C = 39 N = color I = 0;
	SU  T = 43 C = 39 N = color I = 0;
	SU  T = 44 C = 39 N = color I = 0;
	SU  T = 45 C = 39 N = color I = 0;
	SU  T = 46 C = 39 N = color I = 0;
	SU  T = 47 C = 39 N = color I = 0;
	SU  T = 48 C = 39 N = color I = 0;
	SU  T = 49 C = 39 N = color I = 0;
	SU  T = 50 C = 39 N = color I = 0;
	SU  T = 51 C = 39 N = color I = 0;
	SU  T = 52 C = 39 N = color I = 0;
	SU  T = 53 C = 39 N = color I = 0;
	SU  T = 55 C = 39 N = color I = 0;
	SU  T = 56 C = 39 N = color I = 0;
	SU  T = 57 C = 39 N = color I = 0;
	SU  T = 58 C = 39 N = color I = 0;
	SU  T = 59 C = 39 N = color I = 0;
	SU  T = 61 C = 39 N = color I = 4;
	SU  T = 62 C = 39 N = color I = 6;
	SU  T = 63 C = 39 N = color I = 0;
	SU  T = 64 C = 39 N = color I = 0;
	SU  T = 65 C = 39 N = color I = 0;
	SU  T = 66 C = 39 N = color I = 0;
	SU  T = 69 C = 39 N = color I = 0;
	SU  T = 71 C = 39 N = color I = 0;
	SU  T = 72 C = 39 N = color I = 0;
	SU  T = 74 C = 39 N = color I = 0;
	SU  T = 76 C = 39 N = color I = 0;
	SU  T = 77 C = 39 N = color I = 0;
	SU  T = 78 C = 39 N = color I = 0;
	SU  T = 79 C = 39 N = color I = 0;
	SU  T = 80 C = 39 N = color I = 0;
	SU  T = 81 C = 39 N = color I = 0;
	SU  T = 82 C = 39 N = color I = 0;
	SU  T = 83 C = 39 N = color I = 0;
	SU  T = 84 C = 39 N = color I = 0;
	SU  T = 85 C = 39 N = color I = 0;
	SU  T = 86 C = 39 N = color I = 0;
	SU  T = 87 C = 39 N = color I = 0;
	SU  T = 90 C = 39 N = color I = 0;
	SU  T = 92 C = 39 N = color I = 0;
	SU  T = 93 C = 39 N = color I = 0;
	SU  T = 98 C = 39 N = color I = 0;
	SU  T = 99 C = 39 N = color I = 1;
	SU  T = 100 C = 39 N = color I = 0;
	SU  T = 102 C = 39 N = color I = 0;
	SU  T = 103 C = 39 N = color I = 0;
	TEXT   TAXON = 105 CHARACTER = 39 TEXT = 'MR: changed from ? to - after Brinkman and Peng (1999)';
	SU  T = 105 C = 39 N = color I = 0;
	SU  T = 107 C = 39 N = color I = 0;
	SU  T = 112 C = 39 N = color I = 0;

	SU  C = 40 N = color I = 0;
	SU  T = 28 C = 40 N = color I = 7;
	SU  T = 62 C = 40 N = color I = 6;
	TEXT   TAXON = 100 CHARACTER = 40 TEXT = 'MR: changed this from ? to 0 after pers. obs. of holotype ';
	TEXT   TAXON = 105 CHARACTER = 40 TEXT = 'MR: changed from ? to 0 after Brinkman and Peng (1999) and after Brinkman and Peng (1993)';

	SU  C = 41 N = color I = 0;
	SU  T = 28 C = 41 N = color I = 7;
	SU  T = 62 C = 41 N = color I = 6;

	SU  T = 1 C = 42 N = color I = 4;
	SU  T = 2 C = 42 N = color I = 4;
	SU  T = 3 C = 42 N = color I = 4;
	SU  T = 4 C = 42 N = color I = 4;
	SU  T = 6 C = 42 N = color I = 4;
	SU  T = 8 C = 42 N = color I = 4;
	SU  T = 28 C = 42 N = color I = 7;
	SU  T = 33 C = 42 N = color I = 7;
	SU  T = 36 C = 42 N = color I = 7;
	SU  T = 61 C = 42 N = color I = 4;
	SU  T = 62 C = 42 N = color I = 6;
	SU  T = 99 C = 42 N = color I = 1;

	SU  T = 1 C = 43 N = color I = 4;
	SU  T = 2 C = 43 N = color I = 4;
	SU  T = 3 C = 43 N = color I = 4;
	SU  T = 4 C = 43 N = color I = 4;
	SU  T = 6 C = 43 N = color I = 4;
	SU  T = 9 C = 43 N = color I = 4;
	SU  T = 10 C = 43 N = color I = 4;
	SU  T = 18 C = 43 N = color I = 4;
	SU  T = 20 C = 43 N = color I = 4;
	SU  T = 28 C = 43 N = color I = 7;
	SU  T = 29 C = 43 N = color I = 4;
	SU  T = 30 C = 43 N = color I = 4;
	SU  T = 31 C = 43 N = color I = 4;
	SU  T = 32 C = 43 N = color I = 4;
	SU  T = 33 C = 43 N = color I = 7;
	SU  T = 34 C = 43 N = color I = 4;
	SU  T = 35 C = 43 N = color I = 4;
	SU  T = 36 C = 43 N = color I = 7;
	SU  T = 40 C = 43 N = color I = 4;
	SU  T = 45 C = 43 N = color I = 4;
	SU  T = 46 C = 43 N = color I = 4;
	SU  T = 47 C = 43 N = color I = 4;
	SU  T = 48 C = 43 N = color I = 4;
	SU  T = 49 C = 43 N = color I = 4;
	SU  T = 50 C = 43 N = color I = 4;
	SU  T = 51 C = 43 N = color I = 4;
	SU  T = 55 C = 43 N = color I = 4;
	SU  T = 56 C = 43 N = color I = 4;
	SU  T = 57 C = 43 N = color I = 4;
	SU  T = 59 C = 43 N = color I = 4;
	SU  T = 61 C = 43 N = color I = 4;
	SU  T = 62 C = 43 N = color I = 6;
	SU  T = 63 C = 43 N = color I = 4;
	SU  T = 64 C = 43 N = color I = 4;
	SU  T = 65 C = 43 N = color I = 4;
	SU  T = 66 C = 43 N = color I = 4;
	SU  T = 69 C = 43 N = color I = 4;
	SU  T = 71 C = 43 N = color I = 4;
	SU  T = 72 C = 43 N = color I = 4;
	SU  T = 74 C = 43 N = color I = 4;
	SU  T = 76 C = 43 N = color I = 4;
	SU  T = 77 C = 43 N = color I = 4;
	SU  T = 78 C = 43 N = color I = 4;
	SU  T = 80 C = 43 N = color I = 4;
	SU  T = 81 C = 43 N = color I = 4;
	SU  T = 82 C = 43 N = color I = 4;
	SU  T = 85 C = 43 N = color I = 4;
	SU  T = 99 C = 43 N = color I = 1;
	SU  T = 100 C = 43 N = color I = 4;
	SU  T = 102 C = 43 N = color I = 4;
	SU  T = 103 C = 43 N = color I = 4;
	SU  T = 105 C = 43 N = color I = 4;

	SU  T = 1 C = 44 N = color I = 4;
	SU  T = 3 C = 44 N = color I = 4;
	SU  T = 4 C = 44 N = color I = 4;
	SU  T = 6 C = 44 N = color I = 4;
	SU  T = 28 C = 44 N = color I = 7;
	SU  T = 33 C = 44 N = color I = 7;
	SU  T = 36 C = 44 N = color I = 7;
	SU  T = 61 C = 44 N = color I = 4;
	SU  T = 62 C = 44 N = color I = 6;
	SU  T = 99 C = 44 N = color I = 1;

	SU  T = 1 C = 45 N = color I = 4;
	SU  T = 2 C = 45 N = color I = 4;
	SU  T = 3 C = 45 N = color I = 4;
	SU  T = 4 C = 45 N = color I = 4;
	SU  T = 6 C = 45 N = color I = 4;
	SU  T = 10 C = 45 N = color I = 4;
	SU  T = 15 C = 45 N = color I = 4;
	SU  T = 18 C = 45 N = color I = 4;
	SU  T = 19 C = 45 N = color I = 4;
	SU  T = 20 C = 45 N = color I = 4;
	SU  T = 28 C = 45 N = color I = 7;
	SU  T = 29 C = 45 N = color I = 4;
	SU  T = 30 C = 45 N = color I = 4;
	SU  T = 31 C = 45 N = color I = 4;
	SU  T = 32 C = 45 N = color I = 4;
	SU  T = 33 C = 45 N = color I = 7;
	SU  T = 35 C = 45 N = color I = 4;
	SU  T = 36 C = 45 N = color I = 7;
	SU  T = 39 C = 45 N = color I = 4;
	SU  T = 40 C = 45 N = color I = 4;
	SU  T = 41 C = 45 N = color I = 4;
	SU  T = 46 C = 45 N = color I = 4;
	SU  T = 48 C = 45 N = color I = 4;
	SU  T = 49 C = 45 N = color I = 4;
	SU  T = 50 C = 45 N = color I = 4;
	SU  T = 51 C = 45 N = color I = 4;
	SU  T = 52 C = 45 N = color I = 4;
	SU  T = 53 C = 45 N = color I = 4;
	SU  T = 55 C = 45 N = color I = 4;
	SU  T = 59 C = 45 N = color I = 4;
	SU  T = 61 C = 45 N = color I = 4;
	SU  T = 62 C = 45 N = color I = 6;
	SU  T = 63 C = 45 N = color I = 4;
	SU  T = 64 C = 45 N = color I = 4;
	SU  T = 65 C = 45 N = color I = 4;
	SU  T = 66 C = 45 N = color I = 4;
	SU  T = 69 C = 45 N = color I = 4;
	SU  T = 71 C = 45 N = color I = 4;
	SU  T = 72 C = 45 N = color I = 4;
	SU  T = 74 C = 45 N = color I = 4;
	SU  T = 76 C = 45 N = color I = 4;
	SU  T = 77 C = 45 N = color I = 4;
	SU  T = 78 C = 45 N = color I = 4;
	SU  T = 80 C = 45 N = color I = 4;
	SU  T = 81 C = 45 N = color I = 4;
	SU  T = 82 C = 45 N = color I = 4;
	SU  T = 85 C = 45 N = color I = 4;
	SU  T = 99 C = 45 N = color I = 1;
	SU  T = 100 C = 45 N = color I = 4;
	SU  T = 103 C = 45 N = color I = 4;
	SU  T = 105 C = 45 N = color I = 4;

	SU  T = 28 C = 46 N = color I = 7;
	SU  T = 62 C = 46 N = color I = 6;
	TEXT   TAXON = 105 CHARACTER = 46 TEXT = 'MR: after Brinkman and Wu 1999';

	SU  C = 47 N = color I = 0;
	SU  T = 28 C = 47 N = color I = 7;
	SU  T = 62 C = 47 N = color I = 6;
	TEXT   TAXON = 105 CHARACTER = 47 TEXT = 'MR: after Brinkman and Wu 1999';

	SU  T = 1 C = 48 N = color I = 4;
	SU  T = 2 C = 48 N = color I = 4;
	SU  T = 4 C = 48 N = color I = 4;
	SU  T = 6 C = 48 N = color I = 4;
	SU  T = 8 C = 48 N = color I = 4;
	SU  T = 10 C = 48 N = color I = 4;
	SU  T = 18 C = 48 N = color I = 4;
	SU  T = 20 C = 48 N = color I = 4;
	SU  T = 21 C = 48 N = color I = 4;
	SU  T = 28 C = 48 N = color I = 7;
	SU  T = 29 C = 48 N = color I = 4;
	SU  T = 30 C = 48 N = color I = 4;
	SU  T = 31 C = 48 N = color I = 4;
	SU  T = 32 C = 48 N = color I = 4;
	SU  T = 33 C = 48 N = color I = 7;
	SU  T = 34 C = 48 N = color I = 4;
	SU  T = 35 C = 48 N = color I = 4;
	SU  T = 36 C = 48 N = color I = 7;
	SU  T = 37 C = 48 N = color I = 4;
	SU  T = 38 C = 48 N = color I = 4;
	SU  T = 39 C = 48 N = color I = 4;
	SU  T = 41 C = 48 N = color I = 4;
	SU  T = 42 C = 48 N = color I = 4;
	SU  T = 45 C = 48 N = color I = 4;
	SU  T = 46 C = 48 N = color I = 4;
	SU  T = 47 C = 48 N = color I = 4;
	SU  T = 48 C = 48 N = color I = 4;
	SU  T = 49 C = 48 N = color I = 4;
	SU  T = 50 C = 48 N = color I = 4;
	SU  T = 51 C = 48 N = color I = 4;
	SU  T = 52 C = 48 N = color I = 4;
	SU  T = 53 C = 48 N = color I = 4;
	SU  T = 55 C = 48 N = color I = 4;
	SU  T = 56 C = 48 N = color I = 4;
	SU  T = 57 C = 48 N = color I = 4;
	SU  T = 59 C = 48 N = color I = 4;
	SU  T = 61 C = 48 N = color I = 4;
	SU  T = 62 C = 48 N = color I = 6;
	SU  T = 63 C = 48 N = color I = 4;
	SU  T = 64 C = 48 N = color I = 4;
	SU  T = 65 C = 48 N = color I = 4;
	SU  T = 66 C = 48 N = color I = 4;
	SU  T = 69 C = 48 N = color I = 4;
	SU  T = 71 C = 48 N = color I = 4;
	SU  T = 72 C = 48 N = color I = 4;
	SU  T = 74 C = 48 N = color I = 4;
	SU  T = 99 C = 48 N = color I = 1;
	SU  T = 100 C = 48 N = color I = 4;
	SU  T = 105 C = 48 N = color I = 4;

	SU  T = 1 C = 49 N = color I = 4;
	SU  T = 2 C = 49 N = color I = 4;
	SU  T = 3 C = 49 N = color I = 4;
	SU  T = 4 C = 49 N = color I = 4;
	SU  T = 6 C = 49 N = color I = 4;
	SU  T = 28 C = 49 N = color I = 7;
	SU  T = 33 C = 49 N = color I = 7;
	SU  T = 36 C = 49 N = color I = 7;
	SU  T = 61 C = 49 N = color I = 4;
	SU  T = 62 C = 49 N = color I = 6;
	SU  T = 99 C = 49 N = color I = 1;

	SU  T = 3 C = 50 N = color I = 4;
	SU  T = 4 C = 50 N = color I = 4;
	SU  T = 6 C = 50 N = color I = 4;
	SU  T = 28 C = 50 N = color I = 7;
	SU  T = 33 C = 50 N = color I = 7;
	SU  T = 36 C = 50 N = color I = 7;
	SU  T = 61 C = 50 N = color I = 4;
	SU  T = 62 C = 50 N = color I = 6;
	SU  T = 99 C = 50 N = color I = 1;

	SU  T = 3 C = 51 N = color I = 4;
	SU  T = 4 C = 51 N = color I = 4;
	SU  T = 6 C = 51 N = color I = 4;
	SU  T = 8 C = 51 N = color I = 4;
	SU  T = 9 C = 51 N = color I = 4;
	SU  T = 10 C = 51 N = color I = 4;
	SU  T = 11 C = 51 N = color I = 4;
	SU  T = 15 C = 51 N = color I = 4;
	SU  T = 18 C = 51 N = color I = 4;
	SU  T = 19 C = 51 N = color I = 4;
	SU  T = 20 C = 51 N = color I = 4;
	SU  T = 21 C = 51 N = color I = 4;
	SU  T = 27 C = 51 N = color I = 4;
	SU  T = 28 C = 51 N = color I = 7;
	SU  T = 29 C = 51 N = color I = 4;
	SU  T = 30 C = 51 N = color I = 4;
	SU  T = 31 C = 51 N = color I = 4;
	SU  T = 32 C = 51 N = color I = 4;
	SU  T = 33 C = 51 N = color I = 7;
	SU  T = 34 C = 51 N = color I = 4;
	SU  T = 35 C = 51 N = color I = 4;
	SU  T = 36 C = 51 N = color I = 7;
	SU  T = 40 C = 51 N = color I = 4;
	SU  T = 41 C = 51 N = color I = 4;
	SU  T = 42 C = 51 N = color I = 4;
	SU  T = 43 C = 51 N = color I = 4;
	SU  T = 44 C = 51 N = color I = 4;
	SU  T = 45 C = 51 N = color I = 4;
	SU  T = 46 C = 51 N = color I = 4;
	SU  T = 47 C = 51 N = color I = 4;
	SU  T = 48 C = 51 N = color I = 4;
	SU  T = 49 C = 51 N = color I = 4;
	SU  T = 50 C = 51 N = color I = 4;
	SU  T = 51 C = 51 N = color I = 4;
	SU  T = 52 C = 51 N = color I = 4;
	SU  T = 53 C = 51 N = color I = 4;
	SU  T = 55 C = 51 N = color I = 4;
	SU  T = 56 C = 51 N = color I = 4;
	SU  T = 57 C = 51 N = color I = 4;
	SU  T = 59 C = 51 N = color I = 4;
	SU  T = 61 C = 51 N = color I = 4;
	SU  T = 62 C = 51 N = color I = 6;
	SU  T = 63 C = 51 N = color I = 4;
	SU  T = 64 C = 51 N = color I = 4;
	SU  T = 65 C = 51 N = color I = 4;
	SU  T = 66 C = 51 N = color I = 4;
	SU  T = 69 C = 51 N = color I = 4;
	SU  T = 71 C = 51 N = color I = 4;
	SU  T = 72 C = 51 N = color I = 4;
	SU  T = 74 C = 51 N = color I = 4;
	SU  T = 76 C = 51 N = color I = 4;
	SU  T = 77 C = 51 N = color I = 4;
	SU  T = 78 C = 51 N = color I = 4;
	SU  T = 80 C = 51 N = color I = 4;
	SU  T = 81 C = 51 N = color I = 4;
	SU  T = 82 C = 51 N = color I = 4;
	SU  T = 83 C = 51 N = color I = 4;
	SU  T = 85 C = 51 N = color I = 4;
	SU  T = 87 C = 51 N = color I = 4;
	SU  T = 90 C = 51 N = color I = 4;
	SU  T = 92 C = 51 N = color I = 4;
	SU  T = 93 C = 51 N = color I = 4;
	SU  T = 99 C = 51 N = color I = 1;
	SU  T = 102 C = 51 N = color I = 4;
	SU  T = 103 C = 51 N = color I = 4;
	SU  T = 105 C = 51 N = color I = 4;
	TEXT   TAXON = 107 CHARACTER = 51 TEXT = 'MR: changed it from 0 to ? because this region is not preserved. ';
	SU  T = 107 C = 51 N = color I = 4;

	SU  T = 3 C = 52 N = color I = 4;
	SU  T = 4 C = 52 N = color I = 4;
	SU  T = 6 C = 52 N = color I = 4;
	SU  T = 8 C = 52 N = color I = 4;
	SU  T = 9 C = 52 N = color I = 4;
	SU  T = 28 C = 52 N = color I = 7;
	SU  T = 33 C = 52 N = color I = 7;
	SU  T = 36 C = 52 N = color I = 7;
	SU  T = 61 C = 52 N = color I = 4;
	SU  T = 62 C = 52 N = color I = 6;
	SU  T = 99 C = 52 N = color I = 1;

	SU  T = 3 C = 53 N = color I = 4;
	SU  T = 6 C = 53 N = color I = 4;
	SU  T = 8 C = 53 N = color I = 4;
	SU  T = 9 C = 53 N = color I = 4;
	SU  T = 28 C = 53 N = color I = 7;
	SU  T = 33 C = 53 N = color I = 7;
	SU  T = 36 C = 53 N = color I = 7;
	SU  T = 61 C = 53 N = color I = 4;
	SU  T = 62 C = 53 N = color I = 6;
	SU  T = 99 C = 53 N = color I = 1;
	TEXT   TAXON = 107 CHARACTER = 53 TEXT = 'MR: not preserved, I canged it from 2 to ?';

	SU  T = 1 C = 54 N = color I = 4;
	SU  T = 2 C = 54 N = color I = 4;
	SU  T = 3 C = 54 N = color I = 4;
	SU  T = 4 C = 54 N = color I = 4;
	SU  T = 6 C = 54 N = color I = 4;
	SU  T = 8 C = 54 N = color I = 4;
	SU  T = 9 C = 54 N = color I = 4;
	SU  T = 10 C = 54 N = color I = 4;
	SU  T = 11 C = 54 N = color I = 4;
	SU  T = 27 C = 54 N = color I = 4;
	SU  T = 28 C = 54 N = color I = 7;
	SU  T = 29 C = 54 N = color I = 4;
	SU  T = 30 C = 54 N = color I = 4;
	SU  T = 31 C = 54 N = color I = 4;
	SU  T = 32 C = 54 N = color I = 4;
	SU  T = 33 C = 54 N = color I = 7;
	SU  T = 34 C = 54 N = color I = 4;
	SU  T = 35 C = 54 N = color I = 4;
	SU  T = 36 C = 54 N = color I = 7;
	SU  T = 37 C = 54 N = color I = 4;
	SU  T = 38 C = 54 N = color I = 4;
	SU  T = 39 C = 54 N = color I = 4;
	SU  T = 59 C = 54 N = color I = 4;
	SU  T = 61 C = 54 N = color I = 4;
	SU  T = 62 C = 54 N = color I = 6;
	SU  T = 99 C = 54 N = color I = 1;

	SU  C = 55 N = color I = 0;
	SU  T = 28 C = 55 N = color I = 7;
	TEXT   TAXON = 57 CHARACTER = 55 TEXT = '0 in Kear and Lee (2006)';
	TEXT   TAXON = 58 CHARACTER = 55 TEXT = '1 in Kear and Lee (2006)';
	SU  T = 62 C = 55 N = color I = 6;
	TEXT   TAXON = 105 CHARACTER = 55 TEXT = 'Although Brinkman and Wu (1999) clains that the pto is largely formed by the prootic we are unsure what their definition of the pto is and since confusion is often arising with this structure we leave it as unknown (as Sterli and de la Fuente in press, though they just probably missed to score this character)';
	TEXT   TAXON = 107 CHARACTER = 55 TEXT = 'MR: changed from 1 to 0 after Brinkman and Peng 1993';

	SU  T = 28 C = 56 N = color I = 7;
	SU  T = 62 C = 56 N = color I = 6;
	TEXT   TAXON = 105 CHARACTER = 56 TEXT = ' MR: after Brinkman and Wu (1999)';

	SU  T = 1 C = 57 N = color I = 4;
	SU  T = 4 C = 57 N = color I = 4;
	SU  T = 10 C = 57 N = color I = 4;
	SU  T = 18 C = 57 N = color I = 4;
	SU  T = 20 C = 57 N = color I = 4;
	SU  T = 28 C = 57 N = color I = 7;
	SU  T = 33 C = 57 N = color I = 7;
	SU  T = 36 C = 57 N = color I = 7;
	SU  T = 61 C = 57 N = color I = 4;
	SU  T = 62 C = 57 N = color I = 6;
	SU  T = 99 C = 57 N = color I = 1;
	TEXT   TAXON = 100 CHARACTER = 57 TEXT = 'MR: pers. obs. of holotype';

	SU  T = 3 C = 58 N = color I = 4;
	SU  T = 4 C = 58 N = color I = 4;
	SU  T = 6 C = 58 N = color I = 4;
	SU  T = 10 C = 58 N = color I = 4;
	SU  T = 28 C = 58 N = color I = 7;
	SU  T = 33 C = 58 N = color I = 7;
	SU  T = 36 C = 58 N = color I = 7;
	SU  T = 61 C = 58 N = color I = 4;
	SU  T = 62 C = 58 N = color I = 6;
	SU  T = 99 C = 58 N = color I = 1;

	SU  T = 3 C = 59 N = color I = 4;
	SU  T = 6 C = 59 N = color I = 4;
	SU  T = 28 C = 59 N = color I = 7;
	SU  T = 33 C = 59 N = color I = 7;
	SU  T = 36 C = 59 N = color I = 7;
	SU  T = 61 C = 59 N = color I = 4;
	SU  T = 62 C = 59 N = color I = 6;
	SU  T = 99 C = 59 N = color I = 1;

	SU  T = 1 C = 60 N = color I = 4;
	SU  T = 2 C = 60 N = color I = 4;
	SU  T = 3 C = 60 N = color I = 4;
	SU  T = 4 C = 60 N = color I = 4;
	SU  T = 6 C = 60 N = color I = 4;
	SU  T = 8 C = 60 N = color I = 4;
	SU  T = 9 C = 60 N = color I = 4;
	SU  T = 10 C = 60 N = color I = 4;
	SU  T = 11 C = 60 N = color I = 4;
	SU  T = 12 C = 60 N = color I = 4;
	SU  T = 19 C = 60 N = color I = 4;
	SU  T = 20 C = 60 N = color I = 4;
	SU  T = 21 C = 60 N = color I = 4;
	SU  T = 27 C = 60 N = color I = 4;
	SU  T = 28 C = 60 N = color I = 7;
	SU  T = 29 C = 60 N = color I = 4;
	SU  T = 30 C = 60 N = color I = 4;
	SU  T = 31 C = 60 N = color I = 4;
	SU  T = 32 C = 60 N = color I = 4;
	SU  T = 33 C = 60 N = color I = 7;
	SU  T = 34 C = 60 N = color I = 4;
	SU  T = 35 C = 60 N = color I = 4;
	SU  T = 36 C = 60 N = color I = 7;
	SU  T = 37 C = 60 N = color I = 4;
	SU  T = 38 C = 60 N = color I = 4;
	SU  T = 39 C = 60 N = color I = 4;
	SU  T = 40 C = 60 N = color I = 4;
	SU  T = 41 C = 60 N = color I = 4;
	SU  T = 42 C = 60 N = color I = 4;
	SU  T = 43 C = 60 N = color I = 4;
	SU  T = 44 C = 60 N = color I = 4;
	SU  T = 45 C = 60 N = color I = 4;
	SU  T = 46 C = 60 N = color I = 4;
	SU  T = 47 C = 60 N = color I = 4;
	SU  T = 48 C = 60 N = color I = 4;
	SU  T = 49 C = 60 N = color I = 4;
	SU  T = 50 C = 60 N = color I = 4;
	SU  T = 51 C = 60 N = color I = 4;
	SU  T = 52 C = 60 N = color I = 4;
	SU  T = 53 C = 60 N = color I = 4;
	SU  T = 55 C = 60 N = color I = 4;
	SU  T = 56 C = 60 N = color I = 4;
	SU  T = 57 C = 60 N = color I = 4;
	SU  T = 59 C = 60 N = color I = 4;
	SU  T = 61 C = 60 N = color I = 4;
	SU  T = 62 C = 60 N = color I = 6;
	SU  T = 63 C = 60 N = color I = 4;
	SU  T = 64 C = 60 N = color I = 4;
	SU  T = 65 C = 60 N = color I = 4;
	SU  T = 66 C = 60 N = color I = 4;
	SU  T = 69 C = 60 N = color I = 4;
	SU  T = 71 C = 60 N = color I = 4;
	SU  T = 72 C = 60 N = color I = 4;
	SU  T = 74 C = 60 N = color I = 4;
	SU  T = 76 C = 60 N = color I = 4;
	SU  T = 77 C = 60 N = color I = 4;
	SU  T = 78 C = 60 N = color I = 4;
	SU  T = 80 C = 60 N = color I = 4;
	SU  T = 81 C = 60 N = color I = 4;
	SU  T = 82 C = 60 N = color I = 4;
	SU  T = 85 C = 60 N = color I = 4;
	SU  T = 87 C = 60 N = color I = 4;
	SU  T = 90 C = 60 N = color I = 4;
	SU  T = 92 C = 60 N = color I = 4;
	SU  T = 93 C = 60 N = color I = 4;
	TEXT   TAXON = 94 CHARACTER = 60 TEXT = reduced_interpterygoid_vacuity_also_present;
	SU  T = 99 C = 60 N = color I = 1;
	SU  T = 100 C = 60 N = color I = 4;
	SU  T = 102 C = 60 N = color I = 4;
	SU  T = 103 C = 60 N = color I = 4;
	SU  T = 105 C = 60 N = color I = 4;
	SU  T = 107 C = 60 N = color I = 4;

	SU  C = 61 N = color I = 0;
	SU  T = 28 C = 61 N = color I = 7;
	SU  T = 62 C = 61 N = color I = 6;

	SU  T = 1 C = 62 N = color I = 4;
	SU  T = 3 C = 62 N = color I = 4;
	SU  T = 4 C = 62 N = color I = 4;
	SU  T = 6 C = 62 N = color I = 4;
	SU  T = 8 C = 62 N = color I = 4;
	SU  T = 9 C = 62 N = color I = 4;
	SU  T = 10 C = 62 N = color I = 4;
	SU  T = 11 C = 62 N = color I = 4;
	SU  T = 12 C = 62 N = color I = 4;
	SU  T = 19 C = 62 N = color I = 4;
	SU  T = 20 C = 62 N = color I = 4;
	SU  T = 27 C = 62 N = color I = 4;
	SU  T = 28 C = 62 N = color I = 7;
	SU  T = 29 C = 62 N = color I = 4;
	SU  T = 30 C = 62 N = color I = 4;
	SU  T = 31 C = 62 N = color I = 4;
	SU  T = 32 C = 62 N = color I = 4;
	SU  T = 33 C = 62 N = color I = 7;
	SU  T = 34 C = 62 N = color I = 4;
	SU  T = 35 C = 62 N = color I = 4;
	SU  T = 36 C = 62 N = color I = 7;
	SU  T = 37 C = 62 N = color I = 4;
	SU  T = 38 C = 62 N = color I = 4;
	SU  T = 39 C = 62 N = color I = 4;
	SU  T = 61 C = 62 N = color I = 4;
	SU  T = 62 C = 62 N = color I = 6;
	SU  T = 71 C = 62 N = color I = 4;
	SU  T = 99 C = 62 N = color I = 1;
	TEXT   TAXON = 100 CHARACTER = 62 TEXT = 'MR: contact is barely present in some, barely absent in other specimens';
	SU  T = 107 C = 62 N = color I = 4;

	SU  T = 1 C = 63 N = color I = 4;
	SU  T = 2 C = 63 N = color I = 4;
	SU  T = 3 C = 63 N = color I = 4;
	SU  T = 4 C = 63 N = color I = 4;
	SU  T = 6 C = 63 N = color I = 4;
	SU  T = 8 C = 63 N = color I = 4;
	SU  T = 9 C = 63 N = color I = 4;
	SU  T = 10 C = 63 N = color I = 4;
	SU  T = 11 C = 63 N = color I = 4;
	SU  T = 12 C = 63 N = color I = 4;
	SU  T = 15 C = 63 N = color I = 4;
	SU  T = 18 C = 63 N = color I = 4;
	SU  T = 19 C = 63 N = color I = 4;
	SU  T = 20 C = 63 N = color I = 4;
	SU  T = 28 C = 63 N = color I = 7;
	SU  T = 33 C = 63 N = color I = 7;
	SU  T = 36 C = 63 N = color I = 7;
	SU  T = 40 C = 63 N = color I = 4;
	SU  T = 41 C = 63 N = color I = 4;
	SU  T = 42 C = 63 N = color I = 4;
	SU  T = 44 C = 63 N = color I = 4;
	SU  T = 45 C = 63 N = color I = 4;
	SU  T = 46 C = 63 N = color I = 4;
	SU  T = 47 C = 63 N = color I = 4;
	SU  T = 48 C = 63 N = color I = 4;
	SU  T = 49 C = 63 N = color I = 4;
	SU  T = 50 C = 63 N = color I = 4;
	SU  T = 51 C = 63 N = color I = 4;
	SU  T = 52 C = 63 N = color I = 4;
	SU  T = 53 C = 63 N = color I = 4;
	SU  T = 55 C = 63 N = color I = 4;
	SU  T = 56 C = 63 N = color I = 4;
	SU  T = 57 C = 63 N = color I = 4;
	SU  T = 59 C = 63 N = color I = 4;
	SU  T = 61 C = 63 N = color I = 4;
	SU  T = 62 C = 63 N = color I = 6;
	SU  T = 63 C = 63 N = color I = 4;
	SU  T = 64 C = 63 N = color I = 4;
	SU  T = 65 C = 63 N = color I = 4;
	SU  T = 66 C = 63 N = color I = 4;
	SU  T = 69 C = 63 N = color I = 4;
	SU  T = 71 C = 63 N = color I = 4;
	SU  T = 72 C = 63 N = color I = 4;
	SU  T = 74 C = 63 N = color I = 4;
	SU  T = 76 C = 63 N = color I = 4;
	SU  T = 77 C = 63 N = color I = 4;
	SU  T = 78 C = 63 N = color I = 4;
	SU  T = 80 C = 63 N = color I = 4;
	SU  T = 81 C = 63 N = color I = 4;
	SU  T = 82 C = 63 N = color I = 4;
	SU  T = 83 C = 63 N = color I = 4;
	SU  T = 85 C = 63 N = color I = 4;
	SU  T = 87 C = 63 N = color I = 4;
	SU  T = 90 C = 63 N = color I = 4;
	SU  T = 92 C = 63 N = color I = 4;
	SU  T = 93 C = 63 N = color I = 4;
	SU  T = 99 C = 63 N = color I = 1;
	SU  T = 100 C = 63 N = color I = 4;
	SU  T = 102 C = 63 N = color I = 4;
	SU  T = 103 C = 63 N = color I = 4;
	SU  T = 105 C = 63 N = color I = 4;
	SU  T = 107 C = 63 N = color I = 4;

	SU  T = 1 C = 64 N = color I = 4;
	SU  T = 3 C = 64 N = color I = 4;
	SU  T = 4 C = 64 N = color I = 4;
	SU  T = 6 C = 64 N = color I = 4;
	SU  T = 8 C = 64 N = color I = 4;
	SU  T = 9 C = 64 N = color I = 4;
	SU  T = 10 C = 64 N = color I = 4;
	SU  T = 18 C = 64 N = color I = 4;
	SU  T = 19 C = 64 N = color I = 4;
	SU  T = 20 C = 64 N = color I = 4;
	SU  T = 28 C = 64 N = color I = 7;
	SU  T = 29 C = 64 N = color I = 4;
	SU  T = 30 C = 64 N = color I = 4;
	SU  T = 31 C = 64 N = color I = 4;
	SU  T = 32 C = 64 N = color I = 4;
	SU  T = 33 C = 64 N = color I = 7;
	SU  T = 34 C = 64 N = color I = 4;
	SU  T = 35 C = 64 N = color I = 4;
	SU  T = 36 C = 64 N = color I = 7;
	SU  T = 37 C = 64 N = color I = 4;
	SU  T = 38 C = 64 N = color I = 4;
	SU  T = 39 C = 64 N = color I = 4;
	SU  T = 40 C = 64 N = color I = 4;
	SU  T = 41 C = 64 N = color I = 4;
	SU  T = 42 C = 64 N = color I = 4;
	SU  T = 45 C = 64 N = color I = 4;
	SU  T = 46 C = 64 N = color I = 4;
	SU  T = 47 C = 64 N = color I = 4;
	SU  T = 48 C = 64 N = color I = 4;
	SU  T = 49 C = 64 N = color I = 4;
	SU  T = 50 C = 64 N = color I = 4;
	SU  T = 52 C = 64 N = color I = 4;
	SU  T = 55 C = 64 N = color I = 4;
	SU  T = 61 C = 64 N = color I = 4;
	SU  T = 62 C = 64 N = color I = 6;
	SU  T = 63 C = 64 N = color I = 4;
	SU  T = 64 C = 64 N = color I = 4;
	SU  T = 65 C = 64 N = color I = 4;
	SU  T = 66 C = 64 N = color I = 4;
	SU  T = 69 C = 64 N = color I = 4;
	SU  T = 71 C = 64 N = color I = 4;
	SU  T = 72 C = 64 N = color I = 4;
	SU  T = 74 C = 64 N = color I = 4;
	SU  T = 76 C = 64 N = color I = 4;
	SU  T = 77 C = 64 N = color I = 4;
	SU  T = 78 C = 64 N = color I = 4;
	SU  T = 80 C = 64 N = color I = 4;
	SU  T = 81 C = 64 N = color I = 4;
	SU  T = 82 C = 64 N = color I = 4;
	SU  T = 85 C = 64 N = color I = 4;
	SU  T = 87 C = 64 N = color I = 4;
	SU  T = 90 C = 64 N = color I = 4;
	SU  T = 92 C = 64 N = color I = 4;
	SU  T = 93 C = 64 N = color I = 4;
	SU  T = 99 C = 64 N = color I = 1;
	SU  T = 100 C = 64 N = color I = 4;
	SU  T = 102 C = 64 N = color I = 4;
	SU  T = 103 C = 64 N = color I = 4;
	SU  T = 105 C = 64 N = color I = 4;
	SU  T = 107 C = 64 N = color I = 4;

	SU  T = 1 C = 65 N = color I = 4;
	SU  T = 2 C = 65 N = color I = 4;
	SU  T = 3 C = 65 N = color I = 4;
	SU  T = 4 C = 65 N = color I = 4;
	SU  T = 6 C = 65 N = color I = 4;
	SU  T = 8 C = 65 N = color I = 4;
	SU  T = 9 C = 65 N = color I = 4;
	SU  T = 10 C = 65 N = color I = 4;
	SU  T = 11 C = 65 N = color I = 4;
	SU  T = 12 C = 65 N = color I = 4;
	SU  T = 18 C = 65 N = color I = 4;
	SU  T = 19 C = 65 N = color I = 4;
	SU  T = 20 C = 65 N = color I = 4;
	SU  T = 21 C = 65 N = color I = 4;
	SU  T = 28 C = 65 N = color I = 7;
	SU  T = 29 C = 65 N = color I = 4;
	SU  T = 30 C = 65 N = color I = 4;
	SU  T = 31 C = 65 N = color I = 4;
	SU  T = 32 C = 65 N = color I = 4;
	SU  T = 33 C = 65 N = color I = 7;
	SU  T = 34 C = 65 N = color I = 4;
	SU  T = 35 C = 65 N = color I = 4;
	SU  T = 36 C = 65 N = color I = 7;
	SU  T = 37 C = 65 N = color I = 4;
	SU  T = 38 C = 65 N = color I = 4;
	SU  T = 39 C = 65 N = color I = 4;
	SU  T = 40 C = 65 N = color I = 4;
	SU  T = 44 C = 65 N = color I = 4;
	SU  T = 45 C = 65 N = color I = 4;
	SU  T = 46 C = 65 N = color I = 4;
	SU  T = 47 C = 65 N = color I = 4;
	SU  T = 48 C = 65 N = color I = 4;
	SU  T = 49 C = 65 N = color I = 4;
	SU  T = 50 C = 65 N = color I = 4;
	SU  T = 51 C = 65 N = color I = 4;
	SU  T = 52 C = 65 N = color I = 4;
	SU  T = 53 C = 65 N = color I = 4;
	SU  T = 55 C = 65 N = color I = 4;
	SU  T = 56 C = 65 N = color I = 4;
	SU  T = 57 C = 65 N = color I = 4;
	SU  T = 59 C = 65 N = color I = 4;
	SU  T = 61 C = 65 N = color I = 4;
	SU  T = 62 C = 65 N = color I = 6;
	SU  T = 63 C = 65 N = color I = 4;
	SU  T = 64 C = 65 N = color I = 4;
	SU  T = 65 C = 65 N = color I = 4;
	SU  T = 66 C = 65 N = color I = 4;
	SU  T = 69 C = 65 N = color I = 4;
	SU  T = 71 C = 65 N = color I = 4;
	SU  T = 72 C = 65 N = color I = 4;
	SU  T = 74 C = 65 N = color I = 4;
	SU  T = 76 C = 65 N = color I = 4;
	SU  T = 77 C = 65 N = color I = 4;
	SU  T = 78 C = 65 N = color I = 4;
	SU  T = 80 C = 65 N = color I = 4;
	SU  T = 81 C = 65 N = color I = 4;
	SU  T = 82 C = 65 N = color I = 4;
	SU  T = 85 C = 65 N = color I = 4;
	TEXT   TAXON = 97 CHARACTER = 65 TEXT = a_contact_is_absent_according_to_Brinkman_et_al._2013_but_it_has_to_be_confirmed;
	SU  T = 99 C = 65 N = color I = 1;
	TEXT   TAXON = 100 CHARACTER = 65 TEXT = 'MR: this was scored as 1 and I changed it to 0 (obviosuly it was a mistake)';
	SU  T = 102 C = 65 N = color I = 4;
	SU  T = 103 C = 65 N = color I = 4;
	SU  T = 105 C = 65 N = color I = 4;
	SU  T = 107 C = 65 N = color I = 4;

	SU  T = 1 C = 66 N = color I = 4;
	SU  T = 3 C = 66 N = color I = 4;
	SU  T = 4 C = 66 N = color I = 4;
	SU  T = 6 C = 66 N = color I = 4;
	SU  T = 8 C = 66 N = color I = 4;
	SU  T = 9 C = 66 N = color I = 4;
	SU  T = 10 C = 66 N = color I = 4;
	SU  T = 19 C = 66 N = color I = 4;
	SU  T = 20 C = 66 N = color I = 4;
	SU  T = 28 C = 66 N = color I = 7;
	SU  T = 29 C = 66 N = color I = 4;
	SU  T = 30 C = 66 N = color I = 4;
	SU  T = 31 C = 66 N = color I = 4;
	SU  T = 32 C = 66 N = color I = 4;
	SU  T = 33 C = 66 N = color I = 7;
	SU  T = 34 C = 66 N = color I = 4;
	SU  T = 35 C = 66 N = color I = 4;
	SU  T = 36 C = 66 N = color I = 7;
	SU  T = 37 C = 66 N = color I = 4;
	SU  T = 38 C = 66 N = color I = 4;
	SU  T = 40 C = 66 N = color I = 4;
	SU  T = 41 C = 66 N = color I = 4;
	SU  T = 42 C = 66 N = color I = 4;
	SU  T = 45 C = 66 N = color I = 4;
	SU  T = 46 C = 66 N = color I = 4;
	SU  T = 48 C = 66 N = color I = 4;
	SU  T = 50 C = 66 N = color I = 4;
	SU  T = 51 C = 66 N = color I = 4;
	SU  T = 52 C = 66 N = color I = 4;
	SU  T = 55 C = 66 N = color I = 4;
	SU  T = 61 C = 66 N = color I = 4;
	SU  T = 62 C = 66 N = color I = 6;
	SU  T = 65 C = 66 N = color I = 4;
	SU  T = 99 C = 66 N = color I = 1;
	SU  T = 100 C = 66 N = color I = 4;
	SU  T = 102 C = 66 N = color I = 4;
	SU  T = 103 C = 66 N = color I = 4;
	SU  T = 105 C = 66 N = color I = 4;
	SU  T = 107 C = 66 N = color I = 4;

	SU  T = 1 C = 67 N = color I = 4;
	SU  T = 2 C = 67 N = color I = 4;
	SU  T = 3 C = 67 N = color I = 4;
	SU  T = 4 C = 67 N = color I = 4;
	SU  T = 6 C = 67 N = color I = 4;
	SU  T = 8 C = 67 N = color I = 4;
	SU  T = 9 C = 67 N = color I = 4;
	SU  T = 10 C = 67 N = color I = 4;
	SU  T = 11 C = 67 N = color I = 4;
	SU  T = 15 C = 67 N = color I = 4;
	SU  T = 18 C = 67 N = color I = 4;
	SU  T = 19 C = 67 N = color I = 4;
	SU  T = 20 C = 67 N = color I = 4;
	SU  T = 21 C = 67 N = color I = 4;
	SU  T = 28 C = 67 N = color I = 7;
	SU  T = 29 C = 67 N = color I = 4;
	SU  T = 30 C = 67 N = color I = 4;
	SU  T = 31 C = 67 N = color I = 4;
	SU  T = 32 C = 67 N = color I = 4;
	SU  T = 33 C = 67 N = color I = 7;
	SU  T = 34 C = 67 N = color I = 4;
	SU  T = 35 C = 67 N = color I = 4;
	SU  T = 36 C = 67 N = color I = 7;
	SU  T = 37 C = 67 N = color I = 4;
	SU  T = 38 C = 67 N = color I = 4;
	SU  T = 39 C = 67 N = color I = 4;
	SU  T = 56 C = 67 N = color I = 4;
	SU  T = 57 C = 67 N = color I = 4;
	SU  T = 59 C = 67 N = color I = 4;
	SU  T = 61 C = 67 N = color I = 4;
	SU  T = 62 C = 67 N = color I = 6;
	SU  T = 69 C = 67 N = color I = 4;
	SU  T = 80 C = 67 N = color I = 4;
	SU  T = 81 C = 67 N = color I = 4;
	SU  T = 82 C = 67 N = color I = 4;
	SU  T = 87 C = 67 N = color I = 4;
	SU  T = 90 C = 67 N = color I = 4;
	SU  T = 92 C = 67 N = color I = 4;
	SU  T = 93 C = 67 N = color I = 4;
	SU  T = 99 C = 67 N = color I = 1;

	SU  C = 68 N = color I = 0;
	TEXT   TAXON = 4 CHARACTER = 68 TEXT = '0	';
	SU  T = 28 C = 68 N = color I = 7;
	SU  T = 62 C = 68 N = color I = 6;
	TEXT   TAXON = 102 CHARACTER = 68 TEXT = 'MR: changed it from ? to 1 after Gaffney et al. 2007';
	TEXT   TAXON = 105 CHARACTER = 68 TEXT = 'MR: changed from ? to 1 after Brinkman and Wu (1999)';

	SU  C = 69 N = color I = 0;
	SU  T = 28 C = 69 N = color I = 7;
	SU  T = 62 C = 69 N = color I = 6;

	SU  C = 70 N = color I = 0;
	SU  T = 28 C = 70 N = color I = 7;
	SU  T = 62 C = 70 N = color I = 6;

	SU  T = 1 C = 72 N = color I = 4;
	SU  T = 2 C = 72 N = color I = 4;
	SU  T = 3 C = 72 N = color I = 4;
	SU  T = 4 C = 72 N = color I = 4;
	SU  T = 6 C = 72 N = color I = 4;
	SU  T = 8 C = 72 N = color I = 4;
	SU  T = 9 C = 72 N = color I = 4;
	SU  T = 10 C = 72 N = color I = 4;
	SU  T = 12 C = 72 N = color I = 4;
	SU  T = 28 C = 72 N = color I = 7;
	SU  T = 31 C = 72 N = color I = 4;
	SU  T = 32 C = 72 N = color I = 4;
	SU  T = 33 C = 72 N = color I = 7;
	SU  T = 34 C = 72 N = color I = 4;
	SU  T = 35 C = 72 N = color I = 4;
	SU  T = 36 C = 72 N = color I = 7;
	SU  T = 40 C = 72 N = color I = 4;
	SU  T = 42 C = 72 N = color I = 4;
	SU  T = 44 C = 72 N = color I = 4;
	SU  T = 45 C = 72 N = color I = 4;
	SU  T = 46 C = 72 N = color I = 4;
	SU  T = 47 C = 72 N = color I = 4;
	SU  T = 48 C = 72 N = color I = 4;
	SU  T = 49 C = 72 N = color I = 4;
	SU  T = 53 C = 72 N = color I = 4;
	SU  T = 61 C = 72 N = color I = 4;
	SU  T = 62 C = 72 N = color I = 6;
	SU  T = 99 C = 72 N = color I = 1;
	TEXT   TAXON = 103 CHARACTER = 72 TEXT = 'MR: changed it from 1 to ? because the region is incomplete';
	TEXT   TAXON = 105 CHARACTER = 72 TEXT = changed_from_1_to_?_because_it_is_too_incomplete;

	SU  T = 1 C = 73 N = color I = 4;
	SU  T = 3 C = 73 N = color I = 4;
	SU  T = 4 C = 73 N = color I = 4;
	SU  T = 6 C = 73 N = color I = 4;
	SU  T = 8 C = 73 N = color I = 4;
	SU  T = 10 C = 73 N = color I = 4;
	SU  T = 21 C = 73 N = color I = 4;
	SU  T = 28 C = 73 N = color I = 7;
	SU  T = 29 C = 73 N = color I = 4;
	SU  T = 30 C = 73 N = color I = 4;
	SU  T = 31 C = 73 N = color I = 4;
	SU  T = 32 C = 73 N = color I = 4;
	SU  T = 33 C = 73 N = color I = 7;
	SU  T = 34 C = 73 N = color I = 4;
	SU  T = 35 C = 73 N = color I = 4;
	SU  T = 36 C = 73 N = color I = 7;
	SU  T = 37 C = 73 N = color I = 4;
	SU  T = 38 C = 73 N = color I = 4;
	SU  T = 39 C = 73 N = color I = 4;
	SU  T = 40 C = 73 N = color I = 4;
	SU  T = 41 C = 73 N = color I = 4;
	SU  T = 44 C = 73 N = color I = 4;
	SU  T = 45 C = 73 N = color I = 4;
	SU  T = 46 C = 73 N = color I = 4;
	SU  T = 47 C = 73 N = color I = 4;
	SU  T = 48 C = 73 N = color I = 4;
	SU  T = 49 C = 73 N = color I = 4;
	SU  T = 51 C = 73 N = color I = 4;
	SU  T = 52 C = 73 N = color I = 4;
	SU  T = 53 C = 73 N = color I = 4;
	SU  T = 55 C = 73 N = color I = 4;
	SU  T = 56 C = 73 N = color I = 4;
	SU  T = 57 C = 73 N = color I = 4;
	SU  T = 58 C = 73 N = color I = 4;
	SU  T = 59 C = 73 N = color I = 4;
	SU  T = 61 C = 73 N = color I = 4;
	SU  T = 62 C = 73 N = color I = 6;
	SU  T = 63 C = 73 N = color I = 4;
	SU  T = 64 C = 73 N = color I = 4;
	SU  T = 65 C = 73 N = color I = 4;
	SU  T = 66 C = 73 N = color I = 4;
	SU  T = 69 C = 73 N = color I = 4;
	SU  T = 71 C = 73 N = color I = 4;
	SU  T = 72 C = 73 N = color I = 4;
	SU  T = 74 C = 73 N = color I = 4;
	SU  T = 76 C = 73 N = color I = 4;
	SU  T = 77 C = 73 N = color I = 4;
	SU  T = 78 C = 73 N = color I = 4;
	SU  T = 80 C = 73 N = color I = 4;
	SU  T = 81 C = 73 N = color I = 4;
	SU  T = 82 C = 73 N = color I = 4;
	SU  T = 85 C = 73 N = color I = 4;
	SU  T = 87 C = 73 N = color I = 4;
	SU  T = 90 C = 73 N = color I = 4;
	SU  T = 92 C = 73 N = color I = 4;
	SU  T = 93 C = 73 N = color I = 4;
	SU  T = 99 C = 73 N = color I = 1;
	SU  T = 100 C = 73 N = color I = 4;
	SU  T = 102 C = 73 N = color I = 4;
	SU  T = 103 C = 73 N = color I = 4;
	SU  T = 105 C = 73 N = color I = 4;
	SU  T = 107 C = 73 N = color I = 4;

	SU  C = 74 N = color I = 0;
	SU  T = 28 C = 74 N = color I = 7;
	SU  T = 62 C = 74 N = color I = 6;

	SU  T = 1 C = 75 N = color I = 4;
	SU  T = 2 C = 75 N = color I = 4;
	SU  T = 4 C = 75 N = color I = 4;
	SU  T = 6 C = 75 N = color I = 4;
	SU  T = 8 C = 75 N = color I = 4;
	SU  T = 10 C = 75 N = color I = 4;
	SU  T = 18 C = 75 N = color I = 4;
	SU  T = 20 C = 75 N = color I = 4;
	SU  T = 27 C = 75 N = color I = 4;
	SU  T = 28 C = 75 N = color I = 7;
	SU  T = 29 C = 75 N = color I = 4;
	SU  T = 30 C = 75 N = color I = 4;
	SU  T = 33 C = 75 N = color I = 7;
	SU  T = 36 C = 75 N = color I = 7;
	SU  T = 37 C = 75 N = color I = 4;
	SU  T = 38 C = 75 N = color I = 4;
	SU  T = 39 C = 75 N = color I = 4;
	SU  T = 40 C = 75 N = color I = 4;
	SU  T = 41 C = 75 N = color I = 4;
	SU  T = 44 C = 75 N = color I = 4;
	SU  T = 45 C = 75 N = color I = 4;
	SU  T = 46 C = 75 N = color I = 4;
	SU  T = 47 C = 75 N = color I = 4;
	SU  T = 48 C = 75 N = color I = 4;
	SU  T = 49 C = 75 N = color I = 4;
	SU  T = 50 C = 75 N = color I = 4;
	SU  T = 51 C = 75 N = color I = 4;
	SU  T = 52 C = 75 N = color I = 4;
	SU  T = 53 C = 75 N = color I = 4;
	SU  T = 55 C = 75 N = color I = 4;
	SU  T = 56 C = 75 N = color I = 4;
	SU  T = 57 C = 75 N = color I = 4;
	SU  T = 59 C = 75 N = color I = 4;
	SU  T = 61 C = 75 N = color I = 4;
	SU  T = 62 C = 75 N = color I = 6;
	SU  T = 63 C = 75 N = color I = 4;
	SU  T = 64 C = 75 N = color I = 4;
	SU  T = 66 C = 75 N = color I = 4;
	SU  T = 69 C = 75 N = color I = 4;
	SU  T = 71 C = 75 N = color I = 4;
	SU  T = 72 C = 75 N = color I = 4;
	SU  T = 74 C = 75 N = color I = 4;
	SU  T = 76 C = 75 N = color I = 4;
	SU  T = 77 C = 75 N = color I = 4;
	SU  T = 78 C = 75 N = color I = 4;
	SU  T = 80 C = 75 N = color I = 4;
	SU  T = 81 C = 75 N = color I = 4;
	SU  T = 82 C = 75 N = color I = 4;
	SU  T = 85 C = 75 N = color I = 4;
	SU  T = 87 C = 75 N = color I = 4;
	SU  T = 90 C = 75 N = color I = 4;
	SU  T = 92 C = 75 N = color I = 4;
	SU  T = 93 C = 75 N = color I = 4;
	SU  T = 99 C = 75 N = color I = 1;
	SU  T = 100 C = 75 N = color I = 4;
	SU  T = 102 C = 75 N = color I = 4;
	SU  T = 103 C = 75 N = color I = 4;
	SU  T = 105 C = 75 N = color I = 4;
	TEXT   TAXON = 107 CHARACTER = 75 TEXT = 'MR: not visible. ';
	SU  T = 107 C = 75 N = color I = 4;

	SU  T = 6 C = 76 N = color I = 4;
	SU  T = 28 C = 76 N = color I = 7;
	SU  T = 33 C = 76 N = color I = 7;
	SU  T = 36 C = 76 N = color I = 7;
	SU  T = 61 C = 76 N = color I = 4;
	SU  T = 62 C = 76 N = color I = 6;
	SU  T = 85 C = 76 N = color I = 12;
	SU  T = 87 C = 76 N = color I = 12;
	SU  T = 90 C = 76 N = color I = 12;
	SU  T = 92 C = 76 N = color I = 12;
	SU  T = 93 C = 76 N = color I = 12;
	SU  T = 99 C = 76 N = color I = 1;
	TEXT   TAXON = 100 CHARACTER = 76 TEXT = 'MR: changed it from 1 to 0 after pers. obs. of holotype';

	SU  C = 78 N = color I = 0;
	SU  T = 28 C = 78 N = color I = 7;
	SU  T = 62 C = 78 N = color I = 6;
	TEXT   TAXON = 105 CHARACTER = 78 TEXT = 'MR: after Brinkman and Wu 1999';

	SU  T = 1 C = 79 N = color I = 4;
	SU  T = 3 C = 79 N = color I = 4;
	SU  T = 4 C = 79 N = color I = 4;
	SU  T = 6 C = 79 N = color I = 4;
	SU  T = 28 C = 79 N = color I = 7;
	SU  T = 33 C = 79 N = color I = 7;
	SU  T = 36 C = 79 N = color I = 7;
	SU  T = 61 C = 79 N = color I = 4;
	SU  T = 62 C = 79 N = color I = 6;
	SU  T = 99 C = 79 N = color I = 1;

	SU  T = 1 C = 80 N = color I = 4;
	SU  T = 3 C = 80 N = color I = 4;
	SU  T = 4 C = 80 N = color I = 4;
	SU  T = 6 C = 80 N = color I = 4;
	SU  T = 10 C = 80 N = color I = 4;
	SU  T = 11 C = 80 N = color I = 4;
	SU  T = 12 C = 80 N = color I = 4;
	SU  T = 15 C = 80 N = color I = 4;
	SU  T = 18 C = 80 N = color I = 4;
	SU  T = 19 C = 80 N = color I = 4;
	SU  T = 20 C = 80 N = color I = 4;
	SU  T = 28 C = 80 N = color I = 7;
	SU  T = 29 C = 80 N = color I = 4;
	SU  T = 30 C = 80 N = color I = 4;
	SU  T = 31 C = 80 N = color I = 4;
	SU  T = 32 C = 80 N = color I = 4;
	SU  T = 33 C = 80 N = color I = 7;
	SU  T = 34 C = 80 N = color I = 4;
	SU  T = 35 C = 80 N = color I = 4;
	SU  T = 36 C = 80 N = color I = 7;
	SU  T = 37 C = 80 N = color I = 4;
	SU  T = 38 C = 80 N = color I = 4;
	SU  T = 39 C = 80 N = color I = 4;
	SU  T = 40 C = 80 N = color I = 4;
	SU  T = 41 C = 80 N = color I = 4;
	SU  T = 43 C = 80 N = color I = 4;
	SU  T = 45 C = 80 N = color I = 4;
	SU  T = 46 C = 80 N = color I = 4;
	SU  T = 47 C = 80 N = color I = 4;
	SU  T = 48 C = 80 N = color I = 4;
	SU  T = 49 C = 80 N = color I = 4;
	SU  T = 50 C = 80 N = color I = 4;
	SU  T = 51 C = 80 N = color I = 4;
	SU  T = 52 C = 80 N = color I = 4;
	SU  T = 53 C = 80 N = color I = 4;
	SU  T = 55 C = 80 N = color I = 4;
	SU  T = 56 C = 80 N = color I = 4;
	SU  T = 57 C = 80 N = color I = 4;
	SU  T = 59 C = 80 N = color I = 4;
	SU  T = 61 C = 80 N = color I = 4;
	SU  T = 62 C = 80 N = color I = 6;
	SU  T = 63 C = 80 N = color I = 4;
	SU  T = 64 C = 80 N = color I = 4;
	SU  T = 65 C = 80 N = color I = 4;
	SU  T = 66 C = 80 N = color I = 4;
	SU  T = 69 C = 80 N = color I = 4;
	SU  T = 71 C = 80 N = color I = 4;
	SU  T = 72 C = 80 N = color I = 4;
	SU  T = 74 C = 80 N = color I = 4;
	SU  T = 76 C = 80 N = color I = 4;
	SU  T = 77 C = 80 N = color I = 4;
	SU  T = 78 C = 80 N = color I = 4;
	SU  T = 80 C = 80 N = color I = 4;
	SU  T = 81 C = 80 N = color I = 4;
	SU  T = 82 C = 80 N = color I = 4;
	SU  T = 83 C = 80 N = color I = 4;
	SU  T = 85 C = 80 N = color I = 4;
	SU  T = 87 C = 80 N = color I = 4;
	SU  T = 90 C = 80 N = color I = 4;
	SU  T = 92 C = 80 N = color I = 4;
	SU  T = 93 C = 80 N = color I = 4;
	SU  T = 99 C = 80 N = color I = 1;
	SU  T = 100 C = 80 N = color I = 4;
	SU  T = 102 C = 80 N = color I = 4;
	SU  T = 103 C = 80 N = color I = 4;
	SU  T = 105 C = 80 N = color I = 4;
	SU  T = 107 C = 80 N = color I = 4;

	SU  T = 1 C = 81 N = color I = 4;
	SU  T = 3 C = 81 N = color I = 4;
	SU  T = 4 C = 81 N = color I = 4;
	SU  T = 6 C = 81 N = color I = 4;
	SU  T = 27 C = 81 N = color I = 4;
	SU  T = 28 C = 81 N = color I = 7;
	SU  T = 29 C = 81 N = color I = 4;
	SU  T = 30 C = 81 N = color I = 4;
	SU  T = 31 C = 81 N = color I = 4;
	SU  T = 32 C = 81 N = color I = 4;
	SU  T = 33 C = 81 N = color I = 7;
	SU  T = 34 C = 81 N = color I = 4;
	SU  T = 35 C = 81 N = color I = 4;
	SU  T = 36 C = 81 N = color I = 7;
	SU  T = 37 C = 81 N = color I = 4;
	SU  T = 38 C = 81 N = color I = 4;
	SU  T = 39 C = 81 N = color I = 4;
	SU  T = 61 C = 81 N = color I = 4;
	SU  T = 62 C = 81 N = color I = 6;
	SU  T = 99 C = 81 N = color I = 1;

	SU  T = 3 C = 82 N = color I = 4;
	SU  T = 4 C = 82 N = color I = 4;
	SU  T = 6 C = 82 N = color I = 4;
	SU  T = 8 C = 82 N = color I = 4;
	SU  T = 9 C = 82 N = color I = 4;
	SU  T = 28 C = 82 N = color I = 7;
	SU  T = 33 C = 82 N = color I = 7;
	SU  T = 36 C = 82 N = color I = 7;
	SU  T = 61 C = 82 N = color I = 4;
	SU  T = 62 C = 82 N = color I = 6;
	SU  T = 99 C = 82 N = color I = 1;

	SU  T = 3 C = 83 N = color I = 4;
	SU  T = 4 C = 83 N = color I = 4;
	SU  T = 6 C = 83 N = color I = 4;
	SU  T = 10 C = 83 N = color I = 4;
	SU  T = 12 C = 83 N = color I = 4;
	SU  T = 18 C = 83 N = color I = 4;
	SU  T = 19 C = 83 N = color I = 4;
	SU  T = 21 C = 83 N = color I = 4;
	SU  T = 28 C = 83 N = color I = 7;
	SU  T = 29 C = 83 N = color I = 4;
	SU  T = 30 C = 83 N = color I = 4;
	SU  T = 31 C = 83 N = color I = 4;
	SU  T = 32 C = 83 N = color I = 4;
	SU  T = 33 C = 83 N = color I = 7;
	SU  T = 34 C = 83 N = color I = 4;
	SU  T = 35 C = 83 N = color I = 4;
	SU  T = 36 C = 83 N = color I = 7;
	SU  T = 37 C = 83 N = color I = 4;
	SU  T = 38 C = 83 N = color I = 4;
	SU  T = 39 C = 83 N = color I = 4;
	SU  T = 41 C = 83 N = color I = 4;
	SU  T = 42 C = 83 N = color I = 4;
	SU  T = 43 C = 83 N = color I = 4;
	SU  T = 44 C = 83 N = color I = 4;
	SU  T = 45 C = 83 N = color I = 4;
	SU  T = 46 C = 83 N = color I = 4;
	SU  T = 47 C = 83 N = color I = 4;
	SU  T = 48 C = 83 N = color I = 4;
	SU  T = 49 C = 83 N = color I = 4;
	SU  T = 50 C = 83 N = color I = 4;
	SU  T = 51 C = 83 N = color I = 4;
	SU  T = 52 C = 83 N = color I = 4;
	SU  T = 53 C = 83 N = color I = 4;
	SU  T = 55 C = 83 N = color I = 4;
	SU  T = 61 C = 83 N = color I = 4;
	SU  T = 62 C = 83 N = color I = 6;
	SU  T = 63 C = 83 N = color I = 4;
	TEXT   TAXON = 64 CHARACTER = 83 TEXT = en_el_especimen_del_MNHN_se_abserva_que_el_rostro_basisphenoidal_es_redondo_y_espeso_CAMBI�!!!;
	SU  T = 64 C = 83 N = color I = 4;
	SU  T = 65 C = 83 N = color I = 4;
	SU  T = 66 C = 83 N = color I = 4;
	SU  T = 69 C = 83 N = color I = 4;
	SU  T = 71 C = 83 N = color I = 4;
	SU  T = 72 C = 83 N = color I = 4;
	SU  T = 74 C = 83 N = color I = 4;
	SU  T = 76 C = 83 N = color I = 4;
	SU  T = 78 C = 83 N = color I = 4;
	SU  T = 80 C = 83 N = color I = 4;
	SU  T = 81 C = 83 N = color I = 4;
	SU  T = 82 C = 83 N = color I = 4;
	SU  T = 85 C = 83 N = color I = 4;
	SU  T = 87 C = 83 N = color I = 4;
	SU  T = 90 C = 83 N = color I = 4;
	SU  T = 93 C = 83 N = color I = 4;
	SU  T = 99 C = 83 N = color I = 1;
	TEXT   TAXON = 100 CHARACTER = 83 TEXT = 'RM: after material at PIN';
	SU  T = 102 C = 83 N = color I = 4;
	SU  T = 105 C = 83 N = color I = 4;

	SU  T = 1 C = 84 N = color I = 4;
	SU  T = 3 C = 84 N = color I = 4;
	SU  T = 4 C = 84 N = color I = 4;
	SU  T = 6 C = 84 N = color I = 4;
	SU  T = 8 C = 84 N = color I = 4;
	SU  T = 9 C = 84 N = color I = 4;
	SU  T = 18 C = 84 N = color I = 4;
	SU  T = 19 C = 84 N = color I = 4;
	SU  T = 20 C = 84 N = color I = 4;
	SU  T = 21 C = 84 N = color I = 4;
	SU  T = 27 C = 84 N = color I = 4;
	SU  T = 28 C = 84 N = color I = 7;
	SU  T = 29 C = 84 N = color I = 4;
	SU  T = 31 C = 84 N = color I = 4;
	SU  T = 32 C = 84 N = color I = 4;
	SU  T = 33 C = 84 N = color I = 7;
	SU  T = 34 C = 84 N = color I = 4;
	SU  T = 35 C = 84 N = color I = 4;
	SU  T = 36 C = 84 N = color I = 7;
	SU  T = 37 C = 84 N = color I = 4;
	SU  T = 38 C = 84 N = color I = 4;
	SU  T = 39 C = 84 N = color I = 4;
	SU  T = 41 C = 84 N = color I = 4;
	SU  T = 42 C = 84 N = color I = 4;
	SU  T = 44 C = 84 N = color I = 4;
	SU  T = 45 C = 84 N = color I = 4;
	SU  T = 46 C = 84 N = color I = 4;
	SU  T = 47 C = 84 N = color I = 4;
	SU  T = 48 C = 84 N = color I = 4;
	SU  T = 49 C = 84 N = color I = 4;
	SU  T = 50 C = 84 N = color I = 4;
	SU  T = 51 C = 84 N = color I = 4;
	SU  T = 52 C = 84 N = color I = 4;
	SU  T = 53 C = 84 N = color I = 4;
	SU  T = 55 C = 84 N = color I = 4;
	SU  T = 56 C = 84 N = color I = 4;
	SU  T = 57 C = 84 N = color I = 4;
	SU  T = 59 C = 84 N = color I = 4;
	SU  T = 61 C = 84 N = color I = 4;
	SU  T = 62 C = 84 N = color I = 6;
	SU  T = 63 C = 84 N = color I = 4;
	SU  T = 64 C = 84 N = color I = 4;
	SU  T = 65 C = 84 N = color I = 4;
	SU  T = 66 C = 84 N = color I = 4;
	SU  T = 69 C = 84 N = color I = 4;
	SU  T = 71 C = 84 N = color I = 4;
	SU  T = 72 C = 84 N = color I = 4;
	SU  T = 74 C = 84 N = color I = 4;
	SU  T = 76 C = 84 N = color I = 4;
	SU  T = 77 C = 84 N = color I = 4;
	SU  T = 78 C = 84 N = color I = 4;
	SU  T = 80 C = 84 N = color I = 4;
	SU  T = 81 C = 84 N = color I = 4;
	SU  T = 82 C = 84 N = color I = 4;
	SU  T = 85 C = 84 N = color I = 4;
	SU  T = 87 C = 84 N = color I = 4;
	SU  T = 90 C = 84 N = color I = 4;
	SU  T = 92 C = 84 N = color I = 4;
	SU  T = 93 C = 84 N = color I = 4;
	SU  T = 99 C = 84 N = color I = 1;
	TEXT   TAXON = 103 CHARACTER = 84 TEXT = 'MR: absent after pers. obs. of holotype';
	TEXT   TAXON = 106 CHARACTER = 84 TEXT = 'MR: present after pers. obs. of holotype, faint but present. contra Tong and Brinkman 2013';

	SU  C = 85 N = color I = 0;
	SU  T = 1 C = 85 N = color I = 0;
	SU  T = 2 C = 85 N = color I = 0;
	SU  T = 3 C = 85 N = color I = 0;
	SU  T = 4 C = 85 N = color I = 0;
	SU  T = 5 C = 85 N = color I = 0;
	SU  T = 6 C = 85 N = color I = 0;
	SU  T = 7 C = 85 N = color I = 0;
	SU  T = 8 C = 85 N = color I = 0;
	SU  T = 9 C = 85 N = color I = 0;
	SU  T = 10 C = 85 N = color I = 0;
	SU  T = 11 C = 85 N = color I = 0;
	SU  T = 12 C = 85 N = color I = 0;
	SU  T = 13 C = 85 N = color I = 0;
	SU  T = 15 C = 85 N = color I = 0;
	SU  T = 18 C = 85 N = color I = 0;
	SU  T = 19 C = 85 N = color I = 0;
	SU  T = 20 C = 85 N = color I = 0;
	SU  T = 21 C = 85 N = color I = 0;
	SU  T = 23 C = 85 N = color I = 0;
	SU  T = 24 C = 85 N = color I = 0;
	SU  T = 25 C = 85 N = color I = 0;
	SU  T = 26 C = 85 N = color I = 0;
	SU  T = 27 C = 85 N = color I = 0;
	SU  T = 28 C = 85 N = color I = 7;
	SU  T = 29 C = 85 N = color I = 0;
	SU  T = 30 C = 85 N = color I = 0;
	SU  T = 31 C = 85 N = color I = 0;
	SU  T = 32 C = 85 N = color I = 0;
	SU  T = 33 C = 85 N = color I = 0;
	SU  T = 34 C = 85 N = color I = 0;
	SU  T = 35 C = 85 N = color I = 0;
	SU  T = 36 C = 85 N = color I = 0;
	SU  T = 37 C = 85 N = color I = 0;
	SU  T = 38 C = 85 N = color I = 0;
	SU  T = 39 C = 85 N = color I = 0;
	SU  T = 40 C = 85 N = color I = 0;
	SU  T = 41 C = 85 N = color I = 0;
	SU  T = 42 C = 85 N = color I = 0;
	SU  T = 43 C = 85 N = color I = 0;
	SU  T = 44 C = 85 N = color I = 0;
	SU  T = 45 C = 85 N = color I = 0;
	SU  T = 46 C = 85 N = color I = 0;
	SU  T = 47 C = 85 N = color I = 0;
	SU  T = 48 C = 85 N = color I = 0;
	SU  T = 49 C = 85 N = color I = 0;
	SU  T = 50 C = 85 N = color I = 0;
	SU  T = 51 C = 85 N = color I = 0;
	SU  T = 52 C = 85 N = color I = 0;
	SU  T = 53 C = 85 N = color I = 0;
	SU  T = 55 C = 85 N = color I = 0;
	SU  T = 56 C = 85 N = color I = 0;
	SU  T = 57 C = 85 N = color I = 0;
	SU  T = 58 C = 85 N = color I = 0;
	SU  T = 59 C = 85 N = color I = 0;
	SU  T = 61 C = 85 N = color I = 0;
	SU  T = 62 C = 85 N = color I = 6;
	SU  T = 63 C = 85 N = color I = 0;
	SU  T = 64 C = 85 N = color I = 0;
	SU  T = 65 C = 85 N = color I = 0;
	SU  T = 66 C = 85 N = color I = 0;
	SU  T = 69 C = 85 N = color I = 0;
	SU  T = 71 C = 85 N = color I = 0;
	SU  T = 72 C = 85 N = color I = 0;
	SU  T = 74 C = 85 N = color I = 0;
	SU  T = 76 C = 85 N = color I = 0;
	SU  T = 77 C = 85 N = color I = 0;
	SU  T = 78 C = 85 N = color I = 0;
	SU  T = 79 C = 85 N = color I = 0;
	SU  T = 80 C = 85 N = color I = 0;
	SU  T = 81 C = 85 N = color I = 0;
	SU  T = 82 C = 85 N = color I = 0;
	SU  T = 83 C = 85 N = color I = 0;
	SU  T = 84 C = 85 N = color I = 0;
	SU  T = 85 C = 85 N = color I = 0;
	SU  T = 86 C = 85 N = color I = 0;
	SU  T = 87 C = 85 N = color I = 0;
	SU  T = 90 C = 85 N = color I = 0;
	SU  T = 92 C = 85 N = color I = 0;
	SU  T = 93 C = 85 N = color I = 0;
	SU  T = 98 C = 85 N = color I = 0;
	SU  T = 99 C = 85 N = color I = 0;
	SU  T = 100 C = 85 N = color I = 0;
	SU  T = 102 C = 85 N = color I = 0;
	SU  T = 103 C = 85 N = color I = 0;
	SU  T = 105 C = 85 N = color I = 0;
	SU  T = 107 C = 85 N = color I = 0;
	SU  T = 112 C = 85 N = color I = 0;

	TEXT   TAXON = 100 CHARACTER = 86 TEXT = 'MR: absent after pers obs of holotype';

	SU  T = 6 C = 87 N = color I = 4;
	SU  T = 28 C = 87 N = color I = 7;
	SU  T = 33 C = 87 N = color I = 7;
	SU  T = 36 C = 87 N = color I = 7;
	SU  T = 42 C = 87 N = color I = 4;
	SU  T = 44 C = 87 N = color I = 4;
	SU  T = 45 C = 87 N = color I = 4;
	SU  T = 46 C = 87 N = color I = 4;
	SU  T = 47 C = 87 N = color I = 4;
	SU  T = 48 C = 87 N = color I = 4;
	SU  T = 49 C = 87 N = color I = 4;
	SU  T = 50 C = 87 N = color I = 4;
	SU  T = 51 C = 87 N = color I = 4;
	SU  T = 52 C = 87 N = color I = 4;
	SU  T = 53 C = 87 N = color I = 4;
	SU  T = 55 C = 87 N = color I = 4;
	SU  T = 56 C = 87 N = color I = 4;
	SU  T = 57 C = 87 N = color I = 4;
	SU  T = 59 C = 87 N = color I = 4;
	SU  T = 61 C = 87 N = color I = 4;
	SU  T = 62 C = 87 N = color I = 6;
	SU  T = 63 C = 87 N = color I = 4;
	SU  T = 64 C = 87 N = color I = 4;
	SU  T = 65 C = 87 N = color I = 4;
	SU  T = 66 C = 87 N = color I = 4;
	SU  T = 69 C = 87 N = color I = 4;
	SU  T = 71 C = 87 N = color I = 4;
	SU  T = 72 C = 87 N = color I = 4;
	SU  T = 74 C = 87 N = color I = 4;
	SU  T = 76 C = 87 N = color I = 4;
	SU  T = 77 C = 87 N = color I = 4;
	SU  T = 78 C = 87 N = color I = 4;
	SU  T = 80 C = 87 N = color I = 4;
	SU  T = 81 C = 87 N = color I = 4;
	SU  T = 82 C = 87 N = color I = 4;
	SU  T = 85 C = 87 N = color I = 4;
	SU  T = 87 C = 87 N = color I = 4;
	SU  T = 90 C = 87 N = color I = 4;
	SU  T = 92 C = 87 N = color I = 4;
	SU  T = 93 C = 87 N = color I = 4;
	TEXT   TAXON = 97 CHARACTER = 87 TEXT = 'MR: changed it from 1 to 0 (it was a mistake by Rabi et al. 2013)';
	SU  T = 99 C = 87 N = color I = 1;
	SU  T = 100 C = 87 N = color I = 4;
	SU  T = 102 C = 87 N = color I = 4;
	SU  T = 103 C = 87 N = color I = 4;
	SU  T = 105 C = 87 N = color I = 4;
	SU  T = 107 C = 87 N = color I = 4;

	SU  T = 6 C = 88 N = color I = 4;
	SU  T = 28 C = 88 N = color I = 7;
	SU  T = 33 C = 88 N = color I = 7;
	SU  T = 36 C = 88 N = color I = 7;
	SU  T = 61 C = 88 N = color I = 4;
	SU  T = 62 C = 88 N = color I = 6;
	SU  T = 99 C = 88 N = color I = 1;

	SU  T = 10 C = 89 N = color I = 4;
	SU  T = 18 C = 89 N = color I = 4;
	SU  T = 20 C = 89 N = color I = 4;
	SU  T = 21 C = 89 N = color I = 4;
	SU  T = 27 C = 89 N = color I = 4;
	SU  T = 28 C = 89 N = color I = 7;
	SU  T = 29 C = 89 N = color I = 4;
	SU  T = 30 C = 89 N = color I = 4;
	SU  T = 31 C = 89 N = color I = 4;
	SU  T = 32 C = 89 N = color I = 4;
	SU  T = 33 C = 89 N = color I = 7;
	SU  T = 34 C = 89 N = color I = 4;
	SU  T = 35 C = 89 N = color I = 4;
	SU  T = 36 C = 89 N = color I = 7;
	SU  T = 37 C = 89 N = color I = 4;
	SU  T = 38 C = 89 N = color I = 4;
	SU  T = 39 C = 89 N = color I = 4;
	SU  T = 40 C = 89 N = color I = 4;
	SU  T = 41 C = 89 N = color I = 4;
	SU  T = 42 C = 89 N = color I = 4;
	SU  T = 43 C = 89 N = color I = 4;
	SU  T = 44 C = 89 N = color I = 4;
	SU  T = 45 C = 89 N = color I = 4;
	SU  T = 46 C = 89 N = color I = 4;
	SU  T = 47 C = 89 N = color I = 4;
	SU  T = 48 C = 89 N = color I = 4;
	SU  T = 49 C = 89 N = color I = 4;
	SU  T = 50 C = 89 N = color I = 4;
	SU  T = 51 C = 89 N = color I = 4;
	SU  T = 52 C = 89 N = color I = 4;
	SU  T = 53 C = 89 N = color I = 4;
	SU  T = 55 C = 89 N = color I = 4;
	SU  T = 56 C = 89 N = color I = 4;
	SU  T = 57 C = 89 N = color I = 4;
	SU  T = 59 C = 89 N = color I = 4;
	SU  T = 61 C = 89 N = color I = 4;
	SU  T = 62 C = 89 N = color I = 6;
	SU  T = 63 C = 89 N = color I = 4;
	SU  T = 64 C = 89 N = color I = 4;
	SU  T = 65 C = 89 N = color I = 4;
	SU  T = 66 C = 89 N = color I = 4;
	SU  T = 69 C = 89 N = color I = 4;
	SU  T = 71 C = 89 N = color I = 4;
	SU  T = 72 C = 89 N = color I = 4;
	SU  T = 74 C = 89 N = color I = 4;
	SU  T = 76 C = 89 N = color I = 4;
	SU  T = 85 C = 89 N = color I = 4;
	SU  T = 87 C = 89 N = color I = 4;
	SU  T = 90 C = 89 N = color I = 4;
	SU  T = 92 C = 89 N = color I = 4;
	SU  T = 93 C = 89 N = color I = 4;
	SU  T = 99 C = 89 N = color I = 1;
	SU  T = 100 C = 89 N = color I = 4;
	SU  T = 102 C = 89 N = color I = 4;
	SU  T = 103 C = 89 N = color I = 4;
	SU  T = 105 C = 89 N = color I = 4;
	SU  T = 107 C = 89 N = color I = 4;

	SU  T = 62 C = 90 N = color I = 6;

	SU  T = 62 C = 91 N = color I = 6;

	SU  C = 92 N = color I = 0;
	SU  T = 28 C = 92 N = color I = 7;
	SU  T = 62 C = 92 N = color I = 6;
	TEXT   TAXON = 100 CHARACTER = 92 TEXT = 'MR: after pers. obs. of PIN material: ? to 0';
	TEXT   TAXON = 102 CHARACTER = 92 TEXT = 'MR: after pictures of TMP material: ? to 1';

	SU  T = 28 C = 93 N = color I = 7;
	SU  T = 62 C = 93 N = color I = 6;

	SU  C = 94 N = color I = 0;
	SU  T = 28 C = 94 N = color I = 7;
	SU  T = 62 C = 94 N = color I = 6;
	TEXT   TAXON = 94 CHARACTER = 94 TEXT = 'MR: Rabi 2013 missunderstood this character, this should be 0 not 2.';
	TEXT   TAXON = 97 CHARACTER = 94 TEXT = 'MR: Rabi 2013 missunderstood this character, this should be 0 not 2.';
	TEXT   TAXON = 111 CHARACTER = 94 TEXT = 'MR: Rabi 2013 missunderstood this character, this should be 0 not 2.';

	SU  T = 28 C = 95 N = color I = 7;
	SU  T = 33 C = 95 N = color I = 7;
	SU  T = 36 C = 95 N = color I = 7;
	SU  T = 61 C = 95 N = color I = 4;
	SU  T = 62 C = 95 N = color I = 6;
	SU  T = 63 C = 95 N = color I = 4;
	SU  T = 64 C = 95 N = color I = 4;
	SU  T = 66 C = 95 N = color I = 4;
	SU  T = 69 C = 95 N = color I = 4;
	SU  T = 71 C = 95 N = color I = 4;
	SU  T = 72 C = 95 N = color I = 4;
	SU  T = 74 C = 95 N = color I = 4;
	SU  T = 99 C = 95 N = color I = 1;

	SU  T = 28 C = 96 N = color I = 7;
	TEXT   TAXON = 55 CHARACTER = 96 TEXT = 'Kear and Lee (2006)';
	TEXT   TAXON = 57 CHARACTER = 96 TEXT = 'Kear and Lee (2006)';
	TEXT   TAXON = 58 CHARACTER = 96 TEXT = 'Kear and Lee (2006)';
	TEXT   TAXON = 59 CHARACTER = 96 TEXT = 'Kear and Lee (2006)';
	SU  T = 62 C = 96 N = color I = 6;

	SU  T = 62 C = 97 N = color I = 6;

	SU  T = 62 C = 98 N = color I = 6;

	SU  T = 62 C = 99 N = color I = 6;

	SU  T = 6 C = 100 N = color I = 4;
	SU  T = 10 C = 100 N = color I = 4;
	SU  T = 18 C = 100 N = color I = 4;
	SU  T = 20 C = 100 N = color I = 4;
	SU  T = 28 C = 100 N = color I = 7;
	SU  T = 29 C = 100 N = color I = 4;
	SU  T = 30 C = 100 N = color I = 4;
	SU  T = 31 C = 100 N = color I = 4;
	SU  T = 32 C = 100 N = color I = 4;
	SU  T = 33 C = 100 N = color I = 7;
	SU  T = 34 C = 100 N = color I = 4;
	SU  T = 35 C = 100 N = color I = 4;
	SU  T = 36 C = 100 N = color I = 7;
	SU  T = 37 C = 100 N = color I = 4;
	SU  T = 38 C = 100 N = color I = 4;
	SU  T = 39 C = 100 N = color I = 4;
	SU  T = 50 C = 100 N = color I = 4;
	SU  T = 51 C = 100 N = color I = 4;
	SU  T = 52 C = 100 N = color I = 4;
	SU  T = 53 C = 100 N = color I = 4;
	SU  T = 56 C = 100 N = color I = 4;
	SU  T = 57 C = 100 N = color I = 4;
	SU  T = 59 C = 100 N = color I = 4;
	SU  T = 61 C = 100 N = color I = 4;
	SU  T = 62 C = 100 N = color I = 6;
	SU  T = 63 C = 100 N = color I = 4;
	SU  T = 64 C = 100 N = color I = 4;
	SU  T = 65 C = 100 N = color I = 4;
	SU  T = 66 C = 100 N = color I = 4;
	SU  T = 69 C = 100 N = color I = 4;
	SU  T = 71 C = 100 N = color I = 4;
	SU  T = 72 C = 100 N = color I = 4;
	SU  T = 74 C = 100 N = color I = 4;
	SU  T = 77 C = 100 N = color I = 4;
	SU  T = 78 C = 100 N = color I = 4;
	SU  T = 80 C = 100 N = color I = 4;
	SU  T = 81 C = 100 N = color I = 4;
	SU  T = 82 C = 100 N = color I = 4;
	SU  T = 85 C = 100 N = color I = 4;
	SU  T = 87 C = 100 N = color I = 4;
	SU  T = 90 C = 100 N = color I = 4;
	SU  T = 92 C = 100 N = color I = 4;
	SU  T = 93 C = 100 N = color I = 4;
	SU  T = 99 C = 100 N = color I = 1;
	TEXT   TAXON = 107 CHARACTER = 100 TEXT = 'MR: changed from 0 to ?';
	SU  T = 107 C = 100 N = color I = 4;

	SU  C = 101 N = color I = 0;
	SU  T = 28 C = 101 N = color I = 7;
	TEXT   TAXON = 44 CHARACTER = 101 TEXT = 'absent in Brinkman and Nicholls 2000, present in NMMNH P 57874 (Neurankylus sp)';
	TEXT   TAXON = 45 CHARACTER = 101 TEXT = Gaffney_1982;
	TEXT   TAXON = 46 CHARACTER = 101 TEXT = 'Gaffney 1992, pero P. putorius PU 20600 tiene escamas marcadas, diferentes a escudos...';
	TEXT   TAXON = 48 CHARACTER = 101 TEXT = 'Baena riparia (USNM ';
	TEXT   TAXON = 49 CHARACTER = 101 TEXT = PU_23662;
	TEXT   TAXON = 50 CHARACTER = 101 TEXT = gaffney_1976;
	TEXT   TAXON = 51 CHARACTER = 101 TEXT = 'NMS 9145 (SM 594)';
	TEXT   TAXON = 52 CHARACTER = 101 TEXT = Gaffney_1975;
	TEXT   TAXON = 55 CHARACTER = 101 TEXT = AMNH_1497;
	TEXT   TAXON = 56 CHARACTER = 101 TEXT = 'ZMB 46511^nZMB 46511^n';
	TEXT   TAXON = 57 CHARACTER = 101 TEXT = 'ZMB 46557^n';
	TEXT   TAXON = 59 CHARACTER = 101 TEXT = 'MNHN Pal 1870-101^n';
	TEXT   TAXON = 61 CHARACTER = 101 TEXT = 'USNM 266207^n';
	SU  T = 62 C = 101 N = color I = 6;
	TEXT   TAXON = 64 CHARACTER = 101 TEXT = 'MNHN Pal s/n^n';
	TEXT   TAXON = 65 CHARACTER = 101 TEXT = Sukhanov_2000;
	TEXT   TAXON = 66 CHARACTER = 101 TEXT = 'USNM 61059^n';
	TEXT   TAXON = 71 CHARACTER = 101 TEXT = 'USNM 63078^n';
	TEXT   TAXON = 76 CHARACTER = 101 TEXT = 'Meylan and Gaffney (1989)';
	TEXT   TAXON = 78 CHARACTER = 101 TEXT = 'USNM 66666^n';
	TEXT   TAXON = 80 CHARACTER = 101 TEXT = 'MNHN 1991-4543^n';
	TEXT   TAXON = 81 CHARACTER = 101 TEXT = 'USNM 35422^n';
	TEXT   TAXON = 82 CHARACTER = 101 TEXT = 'USNM 100554^n';
	TEXT   TAXON = 83 CHARACTER = 101 TEXT = 'Meylan and Gaffney (1989)';
	TEXT   TAXON = 85 CHARACTER = 101 TEXT = 'Meylan and Gaffney (1989)';
	TEXT   TAXON = 87 CHARACTER = 101 TEXT = 'USNM 26426^n';
	TEXT   TAXON = 90 CHARACTER = 101 TEXT = 'USNM 293690^n';
	TEXT   TAXON = 92 CHARACTER = 101 TEXT = 'Meylan and Gaffney (1989)^n';
	TEXT   TAXON = 102 CHARACTER = 101 TEXT = 'MR: pictures of TMP material reveal that the specimen is not well preserved enough to score this character';
	TEXT   TAXON = 107 CHARACTER = 101 TEXT = Brinkman_and_Peng_1993;

	SU  C = 102 N = color I = 0;
	SU  T = 28 C = 102 N = color I = 7;
	SU  T = 62 C = 102 N = color I = 6;

	SU  C = 103 N = color I = 0;
	SU  T = 28 C = 103 N = color I = 7;
	SU  T = 62 C = 103 N = color I = 6;

	SU  C = 104 N = color I = 0;
	SU  T = 28 C = 104 N = color I = 7;
	SU  T = 62 C = 104 N = color I = 6;

	SU  C = 105 N = color I = 0;
	SU  T = 28 C = 105 N = color I = 7;
	SU  T = 62 C = 105 N = color I = 6;

	SU  C = 106 N = color I = 0;
	SU  T = 28 C = 106 N = color I = 7;
	SU  T = 62 C = 106 N = color I = 6;

	SU  C = 107 N = color I = 0;
	SU  T = 28 C = 107 N = color I = 7;
	SU  T = 62 C = 107 N = color I = 6;

	SU  C = 108 N = color I = 0;
	SU  T = 28 C = 108 N = color I = 7;
	SU  T = 62 C = 108 N = color I = 6;

	SU  C = 109 N = color I = 0;
	SU  T = 28 C = 109 N = color I = 7;
	SU  T = 62 C = 109 N = color I = 6;

	SU  C = 110 N = color I = 0;
	SU  T = 28 C = 110 N = color I = 7;
	SU  T = 62 C = 110 N = color I = 6;

	SU  C = 111 N = color I = 0;
	SU  T = 28 C = 111 N = color I = 7;
	SU  T = 62 C = 111 N = color I = 6;

	SU  C = 112 N = color I = 0;
	SU  T = 28 C = 112 N = color I = 7;
	SU  T = 62 C = 112 N = color I = 6;

	SU  C = 113 N = color I = 0;
	SU  T = 28 C = 113 N = color I = 7;
	SU  T = 62 C = 113 N = color I = 6;

	SU  C = 114 N = color I = 0;
	SU  T = 28 C = 114 N = color I = 7;
	SU  T = 62 C = 114 N = color I = 6;

	SU  T = 1 C = 117 N = color I = 4;
	SU  T = 2 C = 117 N = color I = 4;
	SU  T = 3 C = 117 N = color I = 4;
	SU  T = 4 C = 117 N = color I = 4;
	SU  T = 28 C = 117 N = color I = 7;
	SU  T = 33 C = 117 N = color I = 7;
	SU  T = 36 C = 117 N = color I = 7;
	SU  T = 61 C = 117 N = color I = 4;
	SU  T = 62 C = 117 N = color I = 6;
	SU  T = 99 C = 117 N = color I = 1;

	SU  T = 1 C = 118 N = color I = 4;
	SU  T = 2 C = 118 N = color I = 4;
	SU  T = 28 C = 118 N = color I = 7;
	SU  T = 33 C = 118 N = color I = 7;
	SU  T = 36 C = 118 N = color I = 7;
	SU  T = 61 C = 118 N = color I = 4;
	SU  T = 62 C = 118 N = color I = 6;
	SU  T = 99 C = 118 N = color I = 1;

	SU  T = 1 C = 119 N = color I = 4;
	SU  T = 2 C = 119 N = color I = 4;
	SU  T = 3 C = 119 N = color I = 4;
	SU  T = 4 C = 119 N = color I = 4;
	SU  T = 6 C = 119 N = color I = 4;
	SU  T = 8 C = 119 N = color I = 4;
	SU  T = 15 C = 119 N = color I = 4;
	SU  T = 18 C = 119 N = color I = 4;
	SU  T = 20 C = 119 N = color I = 4;
	SU  T = 21 C = 119 N = color I = 4;
	SU  T = 28 C = 119 N = color I = 7;
	SU  T = 29 C = 119 N = color I = 4;
	SU  T = 30 C = 119 N = color I = 4;
	SU  T = 33 C = 119 N = color I = 7;
	SU  T = 36 C = 119 N = color I = 7;
	SU  T = 37 C = 119 N = color I = 4;
	SU  T = 38 C = 119 N = color I = 4;
	SU  T = 39 C = 119 N = color I = 4;
	SU  T = 42 C = 119 N = color I = 4;
	SU  T = 43 C = 119 N = color I = 4;
	SU  T = 45 C = 119 N = color I = 4;
	SU  T = 46 C = 119 N = color I = 4;
	SU  T = 47 C = 119 N = color I = 4;
	SU  T = 48 C = 119 N = color I = 4;
	SU  T = 49 C = 119 N = color I = 4;
	SU  T = 50 C = 119 N = color I = 4;
	SU  T = 51 C = 119 N = color I = 4;
	SU  T = 52 C = 119 N = color I = 4;
	SU  T = 55 C = 119 N = color I = 4;
	SU  T = 56 C = 119 N = color I = 4;
	SU  T = 57 C = 119 N = color I = 4;
	SU  T = 58 C = 119 N = color I = 4;
	SU  T = 59 C = 119 N = color I = 4;
	SU  T = 61 C = 119 N = color I = 4;
	SU  T = 62 C = 119 N = color I = 6;
	SU  T = 63 C = 119 N = color I = 4;
	SU  T = 64 C = 119 N = color I = 4;
	SU  T = 65 C = 119 N = color I = 4;
	SU  T = 66 C = 119 N = color I = 4;
	SU  T = 69 C = 119 N = color I = 4;
	SU  T = 71 C = 119 N = color I = 4;
	SU  T = 72 C = 119 N = color I = 4;
	SU  T = 74 C = 119 N = color I = 4;
	SU  T = 77 C = 119 N = color I = 4;
	SU  T = 78 C = 119 N = color I = 4;
	SU  T = 80 C = 119 N = color I = 4;
	SU  T = 81 C = 119 N = color I = 4;
	SU  T = 82 C = 119 N = color I = 4;
	SU  T = 83 C = 119 N = color I = 4;
	SU  T = 85 C = 119 N = color I = 4;
	SU  T = 87 C = 119 N = color I = 4;
	SU  T = 90 C = 119 N = color I = 4;
	SU  T = 93 C = 119 N = color I = 4;
	SU  T = 99 C = 119 N = color I = 1;
	TEXT   TAXON = 100 CHARACTER = 119 TEXT = 'MR: after PIN material';
	SU  T = 102 C = 119 N = color I = 4;
	SU  T = 103 C = 119 N = color I = 4;
	SU  T = 107 C = 119 N = color I = 4;

	SU  T = 6 C = 120 N = color I = 4;
	SU  T = 7 C = 120 N = color I = 4;
	SU  T = 8 C = 120 N = color I = 4;
	SU  T = 10 C = 120 N = color I = 4;
	SU  T = 11 C = 120 N = color I = 4;
	SU  T = 12 C = 120 N = color I = 4;
	SU  T = 15 C = 120 N = color I = 4;
	SU  T = 18 C = 120 N = color I = 4;
	SU  T = 19 C = 120 N = color I = 4;
	SU  T = 20 C = 120 N = color I = 4;
	SU  T = 21 C = 120 N = color I = 4;
	SU  T = 23 C = 120 N = color I = 4;
	SU  T = 25 C = 120 N = color I = 4;
	SU  T = 26 C = 120 N = color I = 4;
	SU  T = 27 C = 120 N = color I = 4;
	SU  T = 28 C = 120 N = color I = 7;
	SU  T = 29 C = 120 N = color I = 4;
	SU  T = 30 C = 120 N = color I = 4;
	SU  T = 31 C = 120 N = color I = 4;
	SU  T = 32 C = 120 N = color I = 4;
	SU  T = 33 C = 120 N = color I = 7;
	SU  T = 34 C = 120 N = color I = 4;
	SU  T = 35 C = 120 N = color I = 4;
	SU  T = 36 C = 120 N = color I = 7;
	SU  T = 37 C = 120 N = color I = 4;
	SU  T = 38 C = 120 N = color I = 4;
	SU  T = 39 C = 120 N = color I = 4;
	SU  T = 41 C = 120 N = color I = 4;
	SU  T = 42 C = 120 N = color I = 4;
	SU  T = 43 C = 120 N = color I = 4;
	SU  T = 44 C = 120 N = color I = 4;
	SU  T = 45 C = 120 N = color I = 4;
	SU  T = 46 C = 120 N = color I = 4;
	SU  T = 47 C = 120 N = color I = 4;
	SU  T = 48 C = 120 N = color I = 4;
	SU  T = 49 C = 120 N = color I = 4;
	SU  T = 51 C = 120 N = color I = 4;
	SU  T = 52 C = 120 N = color I = 4;
	SU  T = 53 C = 120 N = color I = 4;
	SU  T = 55 C = 120 N = color I = 4;
	SU  T = 56 C = 120 N = color I = 4;
	SU  T = 57 C = 120 N = color I = 4;
	SU  T = 61 C = 120 N = color I = 4;
	SU  T = 62 C = 120 N = color I = 6;
	SU  T = 63 C = 120 N = color I = 4;
	SU  T = 64 C = 120 N = color I = 4;
	SU  T = 65 C = 120 N = color I = 4;
	SU  T = 66 C = 120 N = color I = 4;
	SU  T = 69 C = 120 N = color I = 4;
	SU  T = 71 C = 120 N = color I = 4;
	SU  T = 72 C = 120 N = color I = 4;
	SU  T = 74 C = 120 N = color I = 4;
	SU  T = 76 C = 120 N = color I = 4;
	SU  T = 77 C = 120 N = color I = 4;
	SU  T = 78 C = 120 N = color I = 4;
	SU  T = 80 C = 120 N = color I = 4;
	SU  T = 81 C = 120 N = color I = 4;
	SU  T = 82 C = 120 N = color I = 4;
	SU  T = 83 C = 120 N = color I = 4;
	SU  T = 85 C = 120 N = color I = 4;
	SU  T = 86 C = 120 N = color I = 4;
	SU  T = 98 C = 120 N = color I = 4;
	SU  T = 99 C = 120 N = color I = 1;
	SU  T = 100 C = 120 N = color I = 4;
	SU  T = 102 C = 120 N = color I = 4;
	SU  T = 103 C = 120 N = color I = 4;
	SU  T = 105 C = 120 N = color I = 4;
	SU  T = 107 C = 120 N = color I = 4;
	SU  T = 112 C = 120 N = color I = 4;

	SU  T = 6 C = 121 N = color I = 4;
	SU  T = 7 C = 121 N = color I = 4;
	SU  T = 8 C = 121 N = color I = 4;
	SU  T = 10 C = 121 N = color I = 4;
	SU  T = 11 C = 121 N = color I = 4;
	SU  T = 12 C = 121 N = color I = 4;
	SU  T = 18 C = 121 N = color I = 4;
	SU  T = 20 C = 121 N = color I = 4;
	SU  T = 21 C = 121 N = color I = 4;
	SU  T = 23 C = 121 N = color I = 4;
	SU  T = 25 C = 121 N = color I = 4;
	SU  T = 26 C = 121 N = color I = 4;
	SU  T = 27 C = 121 N = color I = 4;
	SU  T = 28 C = 121 N = color I = 7;
	SU  T = 29 C = 121 N = color I = 4;
	SU  T = 30 C = 121 N = color I = 4;
	SU  T = 31 C = 121 N = color I = 4;
	SU  T = 32 C = 121 N = color I = 4;
	SU  T = 33 C = 121 N = color I = 7;
	SU  T = 34 C = 121 N = color I = 4;
	SU  T = 36 C = 121 N = color I = 7;
	SU  T = 37 C = 121 N = color I = 4;
	SU  T = 38 C = 121 N = color I = 4;
	SU  T = 39 C = 121 N = color I = 4;
	SU  T = 41 C = 121 N = color I = 4;
	SU  T = 42 C = 121 N = color I = 4;
	SU  T = 43 C = 121 N = color I = 4;
	SU  T = 44 C = 121 N = color I = 4;
	SU  T = 45 C = 121 N = color I = 4;
	SU  T = 46 C = 121 N = color I = 4;
	SU  T = 47 C = 121 N = color I = 4;
	SU  T = 48 C = 121 N = color I = 4;
	SU  T = 49 C = 121 N = color I = 4;
	SU  T = 51 C = 121 N = color I = 4;
	SU  T = 52 C = 121 N = color I = 4;
	SU  T = 53 C = 121 N = color I = 4;
	SU  T = 55 C = 121 N = color I = 4;
	SU  T = 56 C = 121 N = color I = 4;
	SU  T = 57 C = 121 N = color I = 4;
	SU  T = 58 C = 121 N = color I = 4;
	SU  T = 59 C = 121 N = color I = 4;
	SU  T = 61 C = 121 N = color I = 4;
	SU  T = 62 C = 121 N = color I = 6;
	SU  T = 63 C = 121 N = color I = 4;
	SU  T = 64 C = 121 N = color I = 4;
	SU  T = 65 C = 121 N = color I = 4;
	SU  T = 66 C = 121 N = color I = 4;
	SU  T = 69 C = 121 N = color I = 4;
	SU  T = 71 C = 121 N = color I = 4;
	SU  T = 72 C = 121 N = color I = 4;
	SU  T = 78 C = 121 N = color I = 4;
	SU  T = 83 C = 121 N = color I = 4;
	SU  T = 85 C = 121 N = color I = 4;
	SU  T = 87 C = 121 N = color I = 4;
	SU  T = 90 C = 121 N = color I = 4;
	SU  T = 92 C = 121 N = color I = 4;
	SU  T = 93 C = 121 N = color I = 4;
	SU  T = 98 C = 121 N = color I = 4;
	SU  T = 99 C = 121 N = color I = 1;
	SU  T = 100 C = 121 N = color I = 4;
	SU  T = 102 C = 121 N = color I = 4;
	SU  T = 103 C = 121 N = color I = 4;
	SU  T = 105 C = 121 N = color I = 4;
	SU  T = 107 C = 121 N = color I = 4;
	SU  T = 112 C = 121 N = color I = 4;

	SU  T = 1 C = 122 N = color I = 4;
	SU  T = 2 C = 122 N = color I = 4;
	SU  T = 3 C = 122 N = color I = 4;
	SU  T = 4 C = 122 N = color I = 4;
	SU  T = 28 C = 122 N = color I = 7;
	SU  T = 33 C = 122 N = color I = 7;
	SU  T = 36 C = 122 N = color I = 7;
	SU  T = 61 C = 122 N = color I = 4;
	SU  T = 62 C = 122 N = color I = 6;
	SU  T = 99 C = 122 N = color I = 1;

	SU  T = 28 C = 123 N = color I = 7;
	SU  T = 62 C = 123 N = color I = 6;
	TEXT   TAXON = 83 CHARACTER = 123 TEXT = 'Sukhanov et al (2008)';
	TEXT   TAXON = 85 CHARACTER = 123 TEXT = 'Sukhanov et al (2008)';
	TEXT   TAXON = 102 CHARACTER = 123 TEXT = 'MR: after TMP material';

	SU  T = 62 C = 124 N = color I = 6;

	SU  T = 6 C = 125 N = color I = 4;
	SU  T = 10 C = 125 N = color I = 4;
	SU  T = 12 C = 125 N = color I = 4;
	SU  T = 18 C = 125 N = color I = 4;
	SU  T = 20 C = 125 N = color I = 4;
	SU  T = 21 C = 125 N = color I = 4;
	SU  T = 23 C = 125 N = color I = 4;
	SU  T = 28 C = 125 N = color I = 7;
	SU  T = 33 C = 125 N = color I = 7;
	SU  T = 36 C = 125 N = color I = 7;
	SU  T = 61 C = 125 N = color I = 4;
	SU  T = 62 C = 125 N = color I = 6;
	SU  T = 99 C = 125 N = color I = 1;

	SU  T = 6 C = 126 N = color I = 4;
	SU  T = 8 C = 126 N = color I = 4;
	SU  T = 10 C = 126 N = color I = 4;
	SU  T = 12 C = 126 N = color I = 4;
	SU  T = 18 C = 126 N = color I = 4;
	SU  T = 20 C = 126 N = color I = 4;
	SU  T = 21 C = 126 N = color I = 4;
	SU  T = 23 C = 126 N = color I = 4;
	SU  T = 25 C = 126 N = color I = 4;
	SU  T = 26 C = 126 N = color I = 4;
	SU  T = 27 C = 126 N = color I = 4;
	SU  T = 28 C = 126 N = color I = 7;
	SU  T = 29 C = 126 N = color I = 4;
	SU  T = 30 C = 126 N = color I = 4;
	SU  T = 31 C = 126 N = color I = 4;
	SU  T = 32 C = 126 N = color I = 4;
	SU  T = 33 C = 126 N = color I = 7;
	SU  T = 34 C = 126 N = color I = 4;
	SU  T = 35 C = 126 N = color I = 4;
	SU  T = 36 C = 126 N = color I = 7;
	SU  T = 37 C = 126 N = color I = 4;
	SU  T = 38 C = 126 N = color I = 4;
	SU  T = 39 C = 126 N = color I = 4;
	SU  T = 41 C = 126 N = color I = 4;
	SU  T = 42 C = 126 N = color I = 4;
	SU  T = 44 C = 126 N = color I = 4;
	SU  T = 45 C = 126 N = color I = 4;
	SU  T = 46 C = 126 N = color I = 4;
	SU  T = 47 C = 126 N = color I = 4;
	SU  T = 48 C = 126 N = color I = 4;
	SU  T = 49 C = 126 N = color I = 4;
	SU  T = 51 C = 126 N = color I = 4;
	SU  T = 53 C = 126 N = color I = 4;
	SU  T = 55 C = 126 N = color I = 4;
	SU  T = 56 C = 126 N = color I = 4;
	SU  T = 57 C = 126 N = color I = 4;
	SU  T = 58 C = 126 N = color I = 4;
	SU  T = 59 C = 126 N = color I = 4;
	SU  T = 61 C = 126 N = color I = 4;
	SU  T = 62 C = 126 N = color I = 6;
	SU  T = 64 C = 126 N = color I = 4;
	SU  T = 65 C = 126 N = color I = 4;
	SU  T = 66 C = 126 N = color I = 4;
	SU  T = 69 C = 126 N = color I = 4;
	SU  T = 71 C = 126 N = color I = 4;
	SU  T = 72 C = 126 N = color I = 4;
	SU  T = 74 C = 126 N = color I = 4;
	SU  T = 77 C = 126 N = color I = 4;
	SU  T = 83 C = 126 N = color I = 4;
	SU  T = 85 C = 126 N = color I = 4;
	SU  T = 87 C = 126 N = color I = 4;
	SU  T = 90 C = 126 N = color I = 4;
	SU  T = 92 C = 126 N = color I = 4;
	SU  T = 93 C = 126 N = color I = 4;
	SU  T = 98 C = 126 N = color I = 4;
	SU  T = 99 C = 126 N = color I = 1;
	SU  T = 100 C = 126 N = color I = 4;
	SU  T = 102 C = 126 N = color I = 4;
	SU  T = 103 C = 126 N = color I = 4;
	SU  T = 105 C = 126 N = color I = 4;
	SU  T = 107 C = 126 N = color I = 4;
	SU  T = 112 C = 126 N = color I = 4;

	SU  C = 127 N = color I = 0;
	SU  T = 28 C = 127 N = color I = 7;
	SU  T = 62 C = 127 N = color I = 6;
	TEXT   TAXON = 100 CHARACTER = 127 TEXT = 'MR: this is changed from ? to 0 after pers.obs. of PIN material. ';

	SU  T = 10 C = 128 N = color I = 4;
	SU  T = 12 C = 128 N = color I = 4;
	SU  T = 20 C = 128 N = color I = 4;
	SU  T = 21 C = 128 N = color I = 4;
	SU  T = 25 C = 128 N = color I = 4;
	SU  T = 26 C = 128 N = color I = 4;
	SU  T = 27 C = 128 N = color I = 4;
	SU  T = 28 C = 128 N = color I = 7;
	SU  T = 29 C = 128 N = color I = 4;
	SU  T = 30 C = 128 N = color I = 4;
	SU  T = 31 C = 128 N = color I = 4;
	SU  T = 32 C = 128 N = color I = 4;
	SU  T = 33 C = 128 N = color I = 7;
	SU  T = 34 C = 128 N = color I = 4;
	SU  T = 35 C = 128 N = color I = 4;
	SU  T = 36 C = 128 N = color I = 7;
	SU  T = 37 C = 128 N = color I = 4;
	SU  T = 38 C = 128 N = color I = 4;
	SU  T = 39 C = 128 N = color I = 4;
	SU  T = 41 C = 128 N = color I = 4;
	SU  T = 42 C = 128 N = color I = 4;
	SU  T = 43 C = 128 N = color I = 4;
	SU  T = 44 C = 128 N = color I = 4;
	SU  T = 45 C = 128 N = color I = 4;
	SU  T = 46 C = 128 N = color I = 4;
	SU  T = 47 C = 128 N = color I = 4;
	SU  T = 48 C = 128 N = color I = 4;
	SU  T = 49 C = 128 N = color I = 4;
	SU  T = 51 C = 128 N = color I = 4;
	SU  T = 52 C = 128 N = color I = 4;
	SU  T = 53 C = 128 N = color I = 4;
	SU  T = 55 C = 128 N = color I = 4;
	SU  T = 56 C = 128 N = color I = 4;
	SU  T = 57 C = 128 N = color I = 4;
	SU  T = 58 C = 128 N = color I = 4;
	SU  T = 59 C = 128 N = color I = 4;
	SU  T = 61 C = 128 N = color I = 4;
	SU  T = 62 C = 128 N = color I = 6;
	SU  T = 63 C = 128 N = color I = 4;
	SU  T = 64 C = 128 N = color I = 4;
	SU  T = 65 C = 128 N = color I = 4;
	SU  T = 66 C = 128 N = color I = 4;
	SU  T = 69 C = 128 N = color I = 4;
	SU  T = 71 C = 128 N = color I = 4;
	SU  T = 72 C = 128 N = color I = 4;
	SU  T = 74 C = 128 N = color I = 4;
	SU  T = 76 C = 128 N = color I = 4;
	SU  T = 77 C = 128 N = color I = 4;
	SU  T = 78 C = 128 N = color I = 4;
	SU  T = 80 C = 128 N = color I = 4;
	SU  T = 81 C = 128 N = color I = 4;
	SU  T = 82 C = 128 N = color I = 4;
	SU  T = 86 C = 128 N = color I = 4;
	SU  T = 87 C = 128 N = color I = 4;
	SU  T = 90 C = 128 N = color I = 4;
	SU  T = 92 C = 128 N = color I = 4;
	SU  T = 93 C = 128 N = color I = 4;
	SU  T = 98 C = 128 N = color I = 4;
	SU  T = 99 C = 128 N = color I = 1;
	SU  T = 100 C = 128 N = color I = 4;
	SU  T = 102 C = 128 N = color I = 4;
	SU  T = 103 C = 128 N = color I = 4;
	SU  T = 105 C = 128 N = color I = 4;
	SU  T = 107 C = 128 N = color I = 4;
	SU  T = 112 C = 128 N = color I = 4;

	SU  C = 129 N = color I = 0;
	SU  T = 28 C = 129 N = color I = 7;
	SU  T = 62 C = 129 N = color I = 6;
	TEXT   TAXON = 100 CHARACTER = 129 TEXT = 'MR: this is changed from ? to 1.';

	SU  T = 6 C = 130 N = color I = 4;
	SU  T = 7 C = 130 N = color I = 4;
	SU  T = 28 C = 130 N = color I = 7;
	SU  T = 33 C = 130 N = color I = 7;
	SU  T = 36 C = 130 N = color I = 7;
	SU  T = 56 C = 130 N = color I = 4;
	SU  T = 61 C = 130 N = color I = 4;
	SU  T = 62 C = 130 N = color I = 6;
	SU  T = 99 C = 130 N = color I = 1;

	SU  T = 62 C = 131 N = color I = 6;

	SU  T = 6 C = 132 N = color I = 4;
	SU  T = 10 C = 132 N = color I = 4;
	SU  T = 12 C = 132 N = color I = 4;
	SU  T = 18 C = 132 N = color I = 4;
	SU  T = 19 C = 132 N = color I = 4;
	SU  T = 20 C = 132 N = color I = 4;
	SU  T = 21 C = 132 N = color I = 4;
	SU  T = 23 C = 132 N = color I = 4;
	SU  T = 25 C = 132 N = color I = 4;
	SU  T = 27 C = 132 N = color I = 4;
	SU  T = 28 C = 132 N = color I = 7;
	SU  T = 33 C = 132 N = color I = 7;
	SU  T = 34 C = 132 N = color I = 4;
	SU  T = 35 C = 132 N = color I = 4;
	SU  T = 36 C = 132 N = color I = 7;
	SU  T = 37 C = 132 N = color I = 4;
	SU  T = 38 C = 132 N = color I = 4;
	SU  T = 39 C = 132 N = color I = 4;
	SU  T = 41 C = 132 N = color I = 4;
	SU  T = 42 C = 132 N = color I = 4;
	SU  T = 43 C = 132 N = color I = 4;
	SU  T = 44 C = 132 N = color I = 4;
	SU  T = 45 C = 132 N = color I = 4;
	SU  T = 46 C = 132 N = color I = 4;
	SU  T = 47 C = 132 N = color I = 4;
	SU  T = 48 C = 132 N = color I = 4;
	SU  T = 49 C = 132 N = color I = 4;
	SU  T = 51 C = 132 N = color I = 4;
	SU  T = 52 C = 132 N = color I = 4;
	SU  T = 53 C = 132 N = color I = 4;
	SU  T = 55 C = 132 N = color I = 4;
	SU  T = 56 C = 132 N = color I = 4;
	SU  T = 57 C = 132 N = color I = 4;
	SU  T = 58 C = 132 N = color I = 4;
	SU  T = 59 C = 132 N = color I = 4;
	SU  T = 61 C = 132 N = color I = 4;
	SU  T = 62 C = 132 N = color I = 6;
	SU  T = 63 C = 132 N = color I = 4;
	SU  T = 64 C = 132 N = color I = 4;
	SU  T = 65 C = 132 N = color I = 4;
	SU  T = 66 C = 132 N = color I = 4;
	SU  T = 69 C = 132 N = color I = 4;
	SU  T = 71 C = 132 N = color I = 4;
	SU  T = 72 C = 132 N = color I = 4;
	SU  T = 74 C = 132 N = color I = 4;
	SU  T = 76 C = 132 N = color I = 4;
	SU  T = 77 C = 132 N = color I = 4;
	SU  T = 78 C = 132 N = color I = 4;
	SU  T = 80 C = 132 N = color I = 4;
	SU  T = 83 C = 132 N = color I = 4;
	SU  T = 85 C = 132 N = color I = 4;
	SU  T = 86 C = 132 N = color I = 4;
	SU  T = 87 C = 132 N = color I = 4;
	SU  T = 90 C = 132 N = color I = 4;
	SU  T = 92 C = 132 N = color I = 4;
	SU  T = 93 C = 132 N = color I = 4;
	SU  T = 98 C = 132 N = color I = 4;
	SU  T = 99 C = 132 N = color I = 1;
	SU  T = 100 C = 132 N = color I = 4;
	SU  T = 102 C = 132 N = color I = 4;
	SU  T = 103 C = 132 N = color I = 4;
	SU  T = 105 C = 132 N = color I = 4;
	SU  T = 107 C = 132 N = color I = 4;
	SU  T = 112 C = 132 N = color I = 4;

	SU  T = 6 C = 133 N = color I = 4;
	SU  T = 10 C = 133 N = color I = 4;
	SU  T = 11 C = 133 N = color I = 4;
	SU  T = 18 C = 133 N = color I = 4;
	SU  T = 20 C = 133 N = color I = 4;
	SU  T = 21 C = 133 N = color I = 4;
	SU  T = 25 C = 133 N = color I = 4;
	SU  T = 27 C = 133 N = color I = 4;
	SU  T = 28 C = 133 N = color I = 7;
	SU  T = 33 C = 133 N = color I = 7;
	SU  T = 35 C = 133 N = color I = 4;
	SU  T = 36 C = 133 N = color I = 7;
	SU  T = 41 C = 133 N = color I = 4;
	SU  T = 42 C = 133 N = color I = 4;
	SU  T = 43 C = 133 N = color I = 4;
	SU  T = 44 C = 133 N = color I = 4;
	SU  T = 46 C = 133 N = color I = 4;
	SU  T = 47 C = 133 N = color I = 4;
	SU  T = 48 C = 133 N = color I = 4;
	SU  T = 49 C = 133 N = color I = 4;
	SU  T = 51 C = 133 N = color I = 4;
	SU  T = 52 C = 133 N = color I = 4;
	SU  T = 55 C = 133 N = color I = 4;
	SU  T = 56 C = 133 N = color I = 4;
	SU  T = 57 C = 133 N = color I = 4;
	SU  T = 58 C = 133 N = color I = 4;
	SU  T = 61 C = 133 N = color I = 4;
	SU  T = 62 C = 133 N = color I = 6;
	SU  T = 63 C = 133 N = color I = 4;
	SU  T = 64 C = 133 N = color I = 4;
	SU  T = 65 C = 133 N = color I = 4;
	SU  T = 66 C = 133 N = color I = 4;
	SU  T = 69 C = 133 N = color I = 4;
	SU  T = 71 C = 133 N = color I = 4;
	SU  T = 72 C = 133 N = color I = 4;
	SU  T = 74 C = 133 N = color I = 4;
	SU  T = 76 C = 133 N = color I = 4;
	SU  T = 77 C = 133 N = color I = 4;
	SU  T = 86 C = 133 N = color I = 4;
	SU  T = 98 C = 133 N = color I = 4;
	SU  T = 99 C = 133 N = color I = 1;
	SU  T = 100 C = 133 N = color I = 4;
	SU  T = 102 C = 133 N = color I = 4;
	SU  T = 103 C = 133 N = color I = 4;
	SU  T = 105 C = 133 N = color I = 4;
	SU  T = 107 C = 133 N = color I = 4;
	SU  T = 112 C = 133 N = color I = 4;

	SU  T = 6 C = 134 N = color I = 4;
	SU  T = 7 C = 134 N = color I = 4;
	SU  T = 8 C = 134 N = color I = 4;
	SU  T = 10 C = 134 N = color I = 4;
	SU  T = 11 C = 134 N = color I = 4;
	SU  T = 12 C = 134 N = color I = 4;
	SU  T = 18 C = 134 N = color I = 4;
	SU  T = 20 C = 134 N = color I = 4;
	SU  T = 21 C = 134 N = color I = 4;
	SU  T = 23 C = 134 N = color I = 4;
	SU  T = 25 C = 134 N = color I = 4;
	SU  T = 26 C = 134 N = color I = 4;
	SU  T = 27 C = 134 N = color I = 4;
	SU  T = 28 C = 134 N = color I = 7;
	SU  T = 29 C = 134 N = color I = 4;
	SU  T = 30 C = 134 N = color I = 4;
	SU  T = 31 C = 134 N = color I = 4;
	SU  T = 32 C = 134 N = color I = 4;
	SU  T = 33 C = 134 N = color I = 7;
	SU  T = 34 C = 134 N = color I = 4;
	SU  T = 36 C = 134 N = color I = 7;
	SU  T = 37 C = 134 N = color I = 4;
	SU  T = 38 C = 134 N = color I = 4;
	SU  T = 39 C = 134 N = color I = 4;
	SU  T = 41 C = 134 N = color I = 4;
	SU  T = 42 C = 134 N = color I = 4;
	SU  T = 43 C = 134 N = color I = 4;
	SU  T = 44 C = 134 N = color I = 4;
	SU  T = 45 C = 134 N = color I = 4;
	SU  T = 46 C = 134 N = color I = 4;
	SU  T = 47 C = 134 N = color I = 4;
	SU  T = 48 C = 134 N = color I = 4;
	SU  T = 49 C = 134 N = color I = 4;
	SU  T = 51 C = 134 N = color I = 4;
	SU  T = 52 C = 134 N = color I = 4;
	SU  T = 53 C = 134 N = color I = 4;
	SU  T = 61 C = 134 N = color I = 4;
	SU  T = 62 C = 134 N = color I = 6;
	SU  T = 63 C = 134 N = color I = 4;
	SU  T = 64 C = 134 N = color I = 4;
	SU  T = 65 C = 134 N = color I = 4;
	SU  T = 66 C = 134 N = color I = 4;
	SU  T = 69 C = 134 N = color I = 4;
	SU  T = 71 C = 134 N = color I = 4;
	SU  T = 72 C = 134 N = color I = 4;
	SU  T = 74 C = 134 N = color I = 4;
	SU  T = 76 C = 134 N = color I = 4;
	SU  T = 77 C = 134 N = color I = 4;
	SU  T = 78 C = 134 N = color I = 4;
	SU  T = 80 C = 134 N = color I = 4;
	SU  T = 81 C = 134 N = color I = 4;
	SU  T = 82 C = 134 N = color I = 4;
	SU  T = 83 C = 134 N = color I = 4;
	SU  T = 85 C = 134 N = color I = 4;
	SU  T = 86 C = 134 N = color I = 4;
	SU  T = 92 C = 134 N = color I = 4;
	SU  T = 93 C = 134 N = color I = 4;
	SU  T = 98 C = 134 N = color I = 4;
	SU  T = 99 C = 134 N = color I = 1;
	SU  T = 100 C = 134 N = color I = 4;
	SU  T = 102 C = 134 N = color I = 4;
	SU  T = 103 C = 134 N = color I = 4;
	SU  T = 105 C = 134 N = color I = 4;
	SU  T = 107 C = 134 N = color I = 4;
	SU  T = 112 C = 134 N = color I = 4;

	SU  C = 135 N = color I = 0;
	SU  T = 1 C = 135 N = color I = 0;
	SU  T = 2 C = 135 N = color I = 0;
	SU  T = 3 C = 135 N = color I = 0;
	SU  T = 4 C = 135 N = color I = 0;
	SU  T = 5 C = 135 N = color I = 0;
	SU  T = 6 C = 135 N = color I = 0;
	SU  T = 7 C = 135 N = color I = 0;
	SU  T = 8 C = 135 N = color I = 0;
	SU  T = 9 C = 135 N = color I = 0;
	SU  T = 10 C = 135 N = color I = 0;
	SU  T = 11 C = 135 N = color I = 0;
	SU  T = 12 C = 135 N = color I = 0;
	SU  T = 13 C = 135 N = color I = 0;
	SU  T = 15 C = 135 N = color I = 0;
	SU  T = 18 C = 135 N = color I = 0;
	SU  T = 19 C = 135 N = color I = 0;
	SU  T = 20 C = 135 N = color I = 0;
	SU  T = 21 C = 135 N = color I = 0;
	SU  T = 23 C = 135 N = color I = 0;
	SU  T = 24 C = 135 N = color I = 0;
	SU  T = 25 C = 135 N = color I = 0;
	SU  T = 26 C = 135 N = color I = 0;
	SU  T = 27 C = 135 N = color I = 0;
	SU  T = 28 C = 135 N = color I = 7;
	SU  T = 29 C = 135 N = color I = 0;
	SU  T = 30 C = 135 N = color I = 0;
	SU  T = 31 C = 135 N = color I = 0;
	SU  T = 32 C = 135 N = color I = 0;
	SU  T = 33 C = 135 N = color I = 0;
	SU  T = 34 C = 135 N = color I = 0;
	SU  T = 35 C = 135 N = color I = 0;
	SU  T = 36 C = 135 N = color I = 0;
	SU  T = 37 C = 135 N = color I = 0;
	SU  T = 38 C = 135 N = color I = 0;
	SU  T = 39 C = 135 N = color I = 0;
	SU  T = 40 C = 135 N = color I = 0;
	SU  T = 41 C = 135 N = color I = 0;
	SU  T = 42 C = 135 N = color I = 0;
	SU  T = 43 C = 135 N = color I = 0;
	SU  T = 44 C = 135 N = color I = 0;
	SU  T = 45 C = 135 N = color I = 0;
	SU  T = 46 C = 135 N = color I = 0;
	SU  T = 47 C = 135 N = color I = 0;
	SU  T = 48 C = 135 N = color I = 0;
	SU  T = 49 C = 135 N = color I = 0;
	SU  T = 50 C = 135 N = color I = 0;
	SU  T = 51 C = 135 N = color I = 0;
	SU  T = 52 C = 135 N = color I = 0;
	SU  T = 53 C = 135 N = color I = 0;
	SU  T = 55 C = 135 N = color I = 0;
	SU  T = 56 C = 135 N = color I = 0;
	SU  T = 57 C = 135 N = color I = 0;
	SU  T = 58 C = 135 N = color I = 0;
	SU  T = 59 C = 135 N = color I = 0;
	SU  T = 61 C = 135 N = color I = 4;
	SU  T = 62 C = 135 N = color I = 6;
	SU  T = 63 C = 135 N = color I = 0;
	SU  T = 64 C = 135 N = color I = 0;
	SU  T = 65 C = 135 N = color I = 0;
	SU  T = 66 C = 135 N = color I = 0;
	SU  T = 69 C = 135 N = color I = 0;
	SU  T = 71 C = 135 N = color I = 0;
	SU  T = 72 C = 135 N = color I = 0;
	SU  T = 74 C = 135 N = color I = 0;
	SU  T = 76 C = 135 N = color I = 0;
	SU  T = 77 C = 135 N = color I = 0;
	SU  T = 78 C = 135 N = color I = 0;
	SU  T = 79 C = 135 N = color I = 0;
	SU  T = 80 C = 135 N = color I = 0;
	SU  T = 81 C = 135 N = color I = 0;
	SU  T = 82 C = 135 N = color I = 0;
	SU  T = 83 C = 135 N = color I = 0;
	SU  T = 84 C = 135 N = color I = 0;
	SU  T = 85 C = 135 N = color I = 0;
	SU  T = 86 C = 135 N = color I = 0;
	SU  T = 87 C = 135 N = color I = 0;
	SU  T = 90 C = 135 N = color I = 0;
	SU  T = 92 C = 135 N = color I = 0;
	SU  T = 93 C = 135 N = color I = 0;
	SU  T = 98 C = 135 N = color I = 0;
	SU  T = 99 C = 135 N = color I = 0;
	SU  T = 100 C = 135 N = color I = 0;
	SU  T = 102 C = 135 N = color I = 0;
	SU  T = 103 C = 135 N = color I = 0;
	SU  T = 105 C = 135 N = color I = 0;
	SU  T = 107 C = 135 N = color I = 0;
	SU  T = 112 C = 135 N = color I = 0;

	SU  C = 136 N = color I = 0;
	SU  T = 1 C = 136 N = color I = 0;
	SU  T = 2 C = 136 N = color I = 0;
	SU  T = 3 C = 136 N = color I = 0;
	SU  T = 4 C = 136 N = color I = 0;
	SU  T = 5 C = 136 N = color I = 0;
	SU  T = 6 C = 136 N = color I = 0;
	SU  T = 7 C = 136 N = color I = 0;
	SU  T = 8 C = 136 N = color I = 0;
	SU  T = 9 C = 136 N = color I = 0;
	SU  T = 10 C = 136 N = color I = 0;
	SU  T = 11 C = 136 N = color I = 0;
	SU  T = 12 C = 136 N = color I = 0;
	SU  T = 13 C = 136 N = color I = 0;
	SU  T = 15 C = 136 N = color I = 0;
	SU  T = 18 C = 136 N = color I = 0;
	SU  T = 19 C = 136 N = color I = 0;
	SU  T = 20 C = 136 N = color I = 0;
	SU  T = 21 C = 136 N = color I = 0;
	SU  T = 23 C = 136 N = color I = 0;
	SU  T = 24 C = 136 N = color I = 0;
	SU  T = 25 C = 136 N = color I = 0;
	SU  T = 26 C = 136 N = color I = 0;
	SU  T = 27 C = 136 N = color I = 0;
	SU  T = 28 C = 136 N = color I = 7;
	SU  T = 29 C = 136 N = color I = 0;
	SU  T = 30 C = 136 N = color I = 0;
	SU  T = 31 C = 136 N = color I = 0;
	SU  T = 32 C = 136 N = color I = 0;
	SU  T = 33 C = 136 N = color I = 0;
	SU  T = 34 C = 136 N = color I = 0;
	SU  T = 35 C = 136 N = color I = 0;
	SU  T = 36 C = 136 N = color I = 0;
	SU  T = 37 C = 136 N = color I = 0;
	SU  T = 38 C = 136 N = color I = 0;
	SU  T = 39 C = 136 N = color I = 0;
	SU  T = 40 C = 136 N = color I = 0;
	SU  T = 41 C = 136 N = color I = 0;
	SU  T = 42 C = 136 N = color I = 0;
	SU  T = 43 C = 136 N = color I = 0;
	SU  T = 44 C = 136 N = color I = 0;
	SU  T = 45 C = 136 N = color I = 0;
	SU  T = 46 C = 136 N = color I = 0;
	SU  T = 47 C = 136 N = color I = 0;
	SU  T = 48 C = 136 N = color I = 0;
	SU  T = 49 C = 136 N = color I = 0;
	SU  T = 50 C = 136 N = color I = 0;
	SU  T = 51 C = 136 N = color I = 0;
	SU  T = 52 C = 136 N = color I = 0;
	SU  T = 53 C = 136 N = color I = 0;
	SU  T = 55 C = 136 N = color I = 0;
	SU  T = 56 C = 136 N = color I = 0;
	SU  T = 57 C = 136 N = color I = 0;
	SU  T = 58 C = 136 N = color I = 0;
	SU  T = 59 C = 136 N = color I = 0;
	SU  T = 61 C = 136 N = color I = 4;
	SU  T = 62 C = 136 N = color I = 6;
	SU  T = 63 C = 136 N = color I = 0;
	SU  T = 64 C = 136 N = color I = 0;
	SU  T = 65 C = 136 N = color I = 0;
	SU  T = 66 C = 136 N = color I = 0;
	SU  T = 69 C = 136 N = color I = 0;
	SU  T = 71 C = 136 N = color I = 0;
	SU  T = 72 C = 136 N = color I = 0;
	SU  T = 74 C = 136 N = color I = 0;
	SU  T = 76 C = 136 N = color I = 0;
	SU  T = 77 C = 136 N = color I = 0;
	SU  T = 78 C = 136 N = color I = 0;
	SU  T = 79 C = 136 N = color I = 0;
	SU  T = 80 C = 136 N = color I = 0;
	SU  T = 81 C = 136 N = color I = 0;
	SU  T = 82 C = 136 N = color I = 0;
	SU  T = 83 C = 136 N = color I = 0;
	SU  T = 84 C = 136 N = color I = 0;
	SU  T = 85 C = 136 N = color I = 0;
	SU  T = 86 C = 136 N = color I = 0;
	SU  T = 87 C = 136 N = color I = 0;
	SU  T = 90 C = 136 N = color I = 0;
	SU  T = 92 C = 136 N = color I = 0;
	SU  T = 93 C = 136 N = color I = 0;
	SU  T = 98 C = 136 N = color I = 0;
	SU  T = 99 C = 136 N = color I = 1;
	SU  T = 100 C = 136 N = color I = 0;
	SU  T = 102 C = 136 N = color I = 0;
	SU  T = 103 C = 136 N = color I = 0;
	SU  T = 105 C = 136 N = color I = 0;
	SU  T = 107 C = 136 N = color I = 0;
	SU  T = 112 C = 136 N = color I = 0;

	SU  T = 10 C = 137 N = color I = 4;
	SU  T = 12 C = 137 N = color I = 4;
	SU  T = 18 C = 137 N = color I = 4;
	SU  T = 20 C = 137 N = color I = 4;
	SU  T = 23 C = 137 N = color I = 4;
	SU  T = 25 C = 137 N = color I = 4;
	SU  T = 27 C = 137 N = color I = 4;
	SU  T = 28 C = 137 N = color I = 7;
	SU  T = 31 C = 137 N = color I = 4;
	SU  T = 32 C = 137 N = color I = 4;
	SU  T = 33 C = 137 N = color I = 7;
	SU  T = 34 C = 137 N = color I = 4;
	SU  T = 35 C = 137 N = color I = 4;
	SU  T = 36 C = 137 N = color I = 7;
	SU  T = 42 C = 137 N = color I = 4;
	SU  T = 43 C = 137 N = color I = 4;
	SU  T = 44 C = 137 N = color I = 4;
	SU  T = 45 C = 137 N = color I = 4;
	SU  T = 46 C = 137 N = color I = 4;
	SU  T = 52 C = 137 N = color I = 4;
	SU  T = 55 C = 137 N = color I = 4;
	SU  T = 56 C = 137 N = color I = 4;
	SU  T = 57 C = 137 N = color I = 4;
	SU  T = 61 C = 137 N = color I = 4;
	SU  T = 62 C = 137 N = color I = 6;
	SU  T = 63 C = 137 N = color I = 4;
	SU  T = 64 C = 137 N = color I = 4;
	SU  T = 65 C = 137 N = color I = 4;
	SU  T = 66 C = 137 N = color I = 4;
	SU  T = 69 C = 137 N = color I = 4;
	SU  T = 71 C = 137 N = color I = 4;
	SU  T = 72 C = 137 N = color I = 4;
	SU  T = 74 C = 137 N = color I = 4;
	SU  T = 77 C = 137 N = color I = 4;
	SU  T = 78 C = 137 N = color I = 4;
	SU  T = 80 C = 137 N = color I = 4;
	SU  T = 81 C = 137 N = color I = 4;
	SU  T = 82 C = 137 N = color I = 4;
	SU  T = 83 C = 137 N = color I = 4;
	SU  T = 85 C = 137 N = color I = 4;
	SU  T = 86 C = 137 N = color I = 4;
	SU  T = 92 C = 137 N = color I = 4;
	SU  T = 98 C = 137 N = color I = 4;
	SU  T = 99 C = 137 N = color I = 1;
	SU  T = 100 C = 137 N = color I = 4;
	SU  T = 102 C = 137 N = color I = 4;
	TEXT   TAXON = 103 CHARACTER = 137 TEXT = 'MR: after Tong and Brinkman (2013)';
	SU  T = 105 C = 137 N = color I = 4;
	SU  T = 112 C = 137 N = color I = 4;

	SU  T = 6 C = 138 N = color I = 4;
	SU  T = 28 C = 138 N = color I = 7;
	SU  T = 33 C = 138 N = color I = 7;
	SU  T = 36 C = 138 N = color I = 7;
	SU  T = 61 C = 138 N = color I = 4;
	SU  T = 62 C = 138 N = color I = 6;
	SU  T = 99 C = 138 N = color I = 1;

	SU  T = 6 C = 139 N = color I = 4;
	SU  T = 28 C = 139 N = color I = 7;
	SU  T = 33 C = 139 N = color I = 7;
	SU  T = 36 C = 139 N = color I = 7;
	SU  T = 61 C = 139 N = color I = 4;
	SU  T = 62 C = 139 N = color I = 6;
	SU  T = 99 C = 139 N = color I = 1;

	SU  T = 6 C = 140 N = color I = 4;
	SU  T = 7 C = 140 N = color I = 4;
	SU  T = 10 C = 140 N = color I = 4;
	SU  T = 11 C = 140 N = color I = 4;
	SU  T = 12 C = 140 N = color I = 4;
	SU  T = 18 C = 140 N = color I = 4;
	SU  T = 20 C = 140 N = color I = 4;
	SU  T = 21 C = 140 N = color I = 4;
	SU  T = 23 C = 140 N = color I = 4;
	SU  T = 25 C = 140 N = color I = 4;
	SU  T = 27 C = 140 N = color I = 4;
	SU  T = 28 C = 140 N = color I = 7;
	SU  T = 33 C = 140 N = color I = 7;
	SU  T = 36 C = 140 N = color I = 7;
	SU  T = 41 C = 140 N = color I = 4;
	SU  T = 43 C = 140 N = color I = 4;
	SU  T = 51 C = 140 N = color I = 4;
	SU  T = 52 C = 140 N = color I = 4;
	SU  T = 53 C = 140 N = color I = 4;
	SU  T = 61 C = 140 N = color I = 4;
	SU  T = 62 C = 140 N = color I = 6;
	SU  T = 99 C = 140 N = color I = 1;

	SU  T = 10 C = 141 N = color I = 4;
	SU  T = 11 C = 141 N = color I = 4;
	SU  T = 21 C = 141 N = color I = 4;
	SU  T = 25 C = 141 N = color I = 4;
	SU  T = 27 C = 141 N = color I = 4;
	SU  T = 28 C = 141 N = color I = 7;
	SU  T = 33 C = 141 N = color I = 7;
	SU  T = 36 C = 141 N = color I = 7;
	SU  T = 61 C = 141 N = color I = 4;
	SU  T = 62 C = 141 N = color I = 6;
	SU  T = 69 C = 141 N = color I = 4;
	SU  T = 99 C = 141 N = color I = 1;

	SU  C = 142 N = color I = 0;
	SU  T = 1 C = 142 N = color I = 0;
	SU  T = 2 C = 142 N = color I = 0;
	SU  T = 3 C = 142 N = color I = 0;
	SU  T = 4 C = 142 N = color I = 0;
	SU  T = 5 C = 142 N = color I = 0;
	SU  T = 6 C = 142 N = color I = 0;
	SU  T = 7 C = 142 N = color I = 0;
	SU  T = 8 C = 142 N = color I = 0;
	SU  T = 9 C = 142 N = color I = 0;
	SU  T = 10 C = 142 N = color I = 0;
	SU  T = 11 C = 142 N = color I = 0;
	SU  T = 12 C = 142 N = color I = 0;
	SU  T = 13 C = 142 N = color I = 0;
	SU  T = 15 C = 142 N = color I = 0;
	SU  T = 18 C = 142 N = color I = 0;
	SU  T = 19 C = 142 N = color I = 0;
	SU  T = 20 C = 142 N = color I = 0;
	SU  T = 21 C = 142 N = color I = 0;
	SU  T = 23 C = 142 N = color I = 0;
	SU  T = 24 C = 142 N = color I = 0;
	SU  T = 25 C = 142 N = color I = 0;
	SU  T = 26 C = 142 N = color I = 0;
	SU  T = 27 C = 142 N = color I = 0;
	SU  T = 28 C = 142 N = color I = 7;
	SU  T = 29 C = 142 N = color I = 0;
	SU  T = 30 C = 142 N = color I = 0;
	SU  T = 31 C = 142 N = color I = 0;
	SU  T = 32 C = 142 N = color I = 0;
	SU  T = 33 C = 142 N = color I = 0;
	SU  T = 34 C = 142 N = color I = 0;
	SU  T = 35 C = 142 N = color I = 0;
	SU  T = 36 C = 142 N = color I = 0;
	SU  T = 37 C = 142 N = color I = 0;
	SU  T = 38 C = 142 N = color I = 0;
	SU  T = 39 C = 142 N = color I = 0;
	SU  T = 40 C = 142 N = color I = 0;
	SU  T = 41 C = 142 N = color I = 0;
	SU  T = 42 C = 142 N = color I = 0;
	SU  T = 43 C = 142 N = color I = 0;
	SU  T = 44 C = 142 N = color I = 0;
	SU  T = 45 C = 142 N = color I = 0;
	SU  T = 46 C = 142 N = color I = 0;
	SU  T = 47 C = 142 N = color I = 0;
	SU  T = 48 C = 142 N = color I = 0;
	SU  T = 49 C = 142 N = color I = 0;
	SU  T = 50 C = 142 N = color I = 0;
	SU  T = 51 C = 142 N = color I = 0;
	SU  T = 52 C = 142 N = color I = 0;
	SU  T = 53 C = 142 N = color I = 0;
	SU  T = 55 C = 142 N = color I = 0;
	SU  T = 56 C = 142 N = color I = 0;
	SU  T = 57 C = 142 N = color I = 0;
	SU  T = 58 C = 142 N = color I = 0;
	SU  T = 59 C = 142 N = color I = 0;
	SU  T = 61 C = 142 N = color I = 4;
	SU  T = 62 C = 142 N = color I = 6;
	SU  T = 63 C = 142 N = color I = 0;
	SU  T = 64 C = 142 N = color I = 0;
	SU  T = 65 C = 142 N = color I = 0;
	SU  T = 66 C = 142 N = color I = 0;
	SU  T = 69 C = 142 N = color I = 0;
	SU  T = 71 C = 142 N = color I = 0;
	SU  T = 72 C = 142 N = color I = 0;
	SU  T = 74 C = 142 N = color I = 0;
	SU  T = 76 C = 142 N = color I = 0;
	SU  T = 77 C = 142 N = color I = 0;
	SU  T = 78 C = 142 N = color I = 0;
	SU  T = 79 C = 142 N = color I = 0;
	SU  T = 80 C = 142 N = color I = 0;
	SU  T = 81 C = 142 N = color I = 0;
	SU  T = 82 C = 142 N = color I = 0;
	TEXT   TAXON = 83 CHARACTER = 142 TEXT = '0 dice Danilov and Parham (2008)';
	SU  T = 83 C = 142 N = color I = 0;
	SU  T = 84 C = 142 N = color I = 0;
	TEXT   TAXON = 85 CHARACTER = 142 TEXT = MyG89;
	SU  T = 85 C = 142 N = color I = 0;
	SU  T = 86 C = 142 N = color I = 0;
	SU  T = 87 C = 142 N = color I = 0;
	SU  T = 90 C = 142 N = color I = 0;
	SU  T = 92 C = 142 N = color I = 0;
	SU  T = 93 C = 142 N = color I = 0;
	SU  T = 98 C = 142 N = color I = 0;
	SU  T = 99 C = 142 N = color I = 1;
	TEXT   TAXON = 100 CHARACTER = 142 TEXT = 'MR: after PIN material';
	SU  T = 100 C = 142 N = color I = 0;
	SU  T = 102 C = 142 N = color I = 0;
	SU  T = 103 C = 142 N = color I = 0;
	SU  T = 105 C = 142 N = color I = 0;
	SU  T = 107 C = 142 N = color I = 0;
	SU  T = 112 C = 142 N = color I = 0;

	SU  T = 6 C = 143 N = color I = 4;
	SU  T = 7 C = 143 N = color I = 4;
	SU  T = 8 C = 143 N = color I = 4;
	SU  T = 25 C = 143 N = color I = 4;
	SU  T = 26 C = 143 N = color I = 4;
	SU  T = 27 C = 143 N = color I = 4;
	SU  T = 28 C = 143 N = color I = 7;
	SU  T = 29 C = 143 N = color I = 4;
	SU  T = 30 C = 143 N = color I = 4;
	SU  T = 31 C = 143 N = color I = 4;
	SU  T = 32 C = 143 N = color I = 4;
	SU  T = 33 C = 143 N = color I = 7;
	SU  T = 34 C = 143 N = color I = 4;
	SU  T = 35 C = 143 N = color I = 4;
	SU  T = 36 C = 143 N = color I = 7;
	SU  T = 37 C = 143 N = color I = 4;
	SU  T = 38 C = 143 N = color I = 4;
	SU  T = 39 C = 143 N = color I = 4;
	SU  T = 41 C = 143 N = color I = 4;
	SU  T = 42 C = 143 N = color I = 4;
	SU  T = 43 C = 143 N = color I = 4;
	SU  T = 44 C = 143 N = color I = 4;
	SU  T = 45 C = 143 N = color I = 4;
	SU  T = 46 C = 143 N = color I = 4;
	SU  T = 47 C = 143 N = color I = 4;
	SU  T = 48 C = 143 N = color I = 4;
	SU  T = 49 C = 143 N = color I = 4;
	SU  T = 51 C = 143 N = color I = 4;
	SU  T = 61 C = 143 N = color I = 4;
	SU  T = 62 C = 143 N = color I = 6;
	SU  T = 65 C = 143 N = color I = 4;
	SU  T = 66 C = 143 N = color I = 4;
	SU  T = 69 C = 143 N = color I = 4;
	SU  T = 71 C = 143 N = color I = 4;
	SU  T = 72 C = 143 N = color I = 4;
	SU  T = 74 C = 143 N = color I = 4;
	SU  T = 77 C = 143 N = color I = 4;
	SU  T = 78 C = 143 N = color I = 4;
	SU  T = 80 C = 143 N = color I = 4;
	SU  T = 81 C = 143 N = color I = 4;
	SU  T = 82 C = 143 N = color I = 4;
	SU  T = 83 C = 143 N = color I = 4;
	SU  T = 85 C = 143 N = color I = 4;
	SU  T = 86 C = 143 N = color I = 4;
	SU  T = 99 C = 143 N = color I = 1;

	SU  T = 6 C = 144 N = color I = 4;
	SU  T = 7 C = 144 N = color I = 4;
	SU  T = 8 C = 144 N = color I = 4;
	SU  T = 10 C = 144 N = color I = 4;
	SU  T = 21 C = 144 N = color I = 4;
	SU  T = 28 C = 144 N = color I = 7;
	SU  T = 29 C = 144 N = color I = 4;
	SU  T = 30 C = 144 N = color I = 4;
	SU  T = 31 C = 144 N = color I = 4;
	SU  T = 32 C = 144 N = color I = 4;
	SU  T = 33 C = 144 N = color I = 7;
	SU  T = 34 C = 144 N = color I = 4;
	SU  T = 35 C = 144 N = color I = 4;
	SU  T = 36 C = 144 N = color I = 7;
	SU  T = 37 C = 144 N = color I = 4;
	SU  T = 38 C = 144 N = color I = 4;
	SU  T = 39 C = 144 N = color I = 4;
	SU  T = 41 C = 144 N = color I = 4;
	SU  T = 42 C = 144 N = color I = 4;
	SU  T = 43 C = 144 N = color I = 4;
	SU  T = 44 C = 144 N = color I = 4;
	SU  T = 45 C = 144 N = color I = 4;
	SU  T = 46 C = 144 N = color I = 4;
	SU  T = 47 C = 144 N = color I = 4;
	SU  T = 48 C = 144 N = color I = 4;
	SU  T = 49 C = 144 N = color I = 4;
	SU  T = 61 C = 144 N = color I = 4;
	SU  T = 62 C = 144 N = color I = 6;
	SU  T = 64 C = 144 N = color I = 4;
	SU  T = 65 C = 144 N = color I = 4;
	SU  T = 66 C = 144 N = color I = 4;
	SU  T = 69 C = 144 N = color I = 4;
	SU  T = 71 C = 144 N = color I = 4;
	SU  T = 72 C = 144 N = color I = 4;
	SU  T = 74 C = 144 N = color I = 4;
	SU  T = 76 C = 144 N = color I = 4;
	SU  T = 77 C = 144 N = color I = 4;
	SU  T = 78 C = 144 N = color I = 4;
	SU  T = 80 C = 144 N = color I = 4;
	SU  T = 81 C = 144 N = color I = 4;
	SU  T = 82 C = 144 N = color I = 4;
	SU  T = 83 C = 144 N = color I = 4;
	SU  T = 85 C = 144 N = color I = 4;
	SU  T = 86 C = 144 N = color I = 4;
	SU  T = 92 C = 144 N = color I = 4;
	SU  T = 93 C = 144 N = color I = 4;
	SU  T = 98 C = 144 N = color I = 4;
	SU  T = 99 C = 144 N = color I = 1;
	SU  T = 100 C = 144 N = color I = 4;
	SU  T = 102 C = 144 N = color I = 4;
	SU  T = 112 C = 144 N = color I = 4;

	SU  T = 6 C = 145 N = color I = 4;
	SU  T = 7 C = 145 N = color I = 4;
	SU  T = 8 C = 145 N = color I = 4;
	SU  T = 10 C = 145 N = color I = 4;
	SU  T = 11 C = 145 N = color I = 4;
	SU  T = 12 C = 145 N = color I = 4;
	SU  T = 18 C = 145 N = color I = 4;
	SU  T = 20 C = 145 N = color I = 4;
	SU  T = 21 C = 145 N = color I = 4;
	SU  T = 23 C = 145 N = color I = 4;
	SU  T = 25 C = 145 N = color I = 4;
	SU  T = 26 C = 145 N = color I = 4;
	SU  T = 27 C = 145 N = color I = 4;
	SU  T = 28 C = 145 N = color I = 7;
	SU  T = 29 C = 145 N = color I = 4;
	SU  T = 30 C = 145 N = color I = 4;
	SU  T = 31 C = 145 N = color I = 4;
	SU  T = 32 C = 145 N = color I = 4;
	SU  T = 33 C = 145 N = color I = 7;
	SU  T = 34 C = 145 N = color I = 4;
	SU  T = 35 C = 145 N = color I = 4;
	SU  T = 36 C = 145 N = color I = 7;
	SU  T = 37 C = 145 N = color I = 4;
	SU  T = 38 C = 145 N = color I = 4;
	SU  T = 39 C = 145 N = color I = 4;
	SU  T = 41 C = 145 N = color I = 4;
	SU  T = 42 C = 145 N = color I = 4;
	SU  T = 43 C = 145 N = color I = 4;
	SU  T = 44 C = 145 N = color I = 4;
	SU  T = 45 C = 145 N = color I = 4;
	SU  T = 46 C = 145 N = color I = 4;
	SU  T = 47 C = 145 N = color I = 4;
	SU  T = 48 C = 145 N = color I = 4;
	SU  T = 49 C = 145 N = color I = 4;
	SU  T = 51 C = 145 N = color I = 4;
	SU  T = 52 C = 145 N = color I = 4;
	SU  T = 53 C = 145 N = color I = 4;
	SU  T = 55 C = 145 N = color I = 4;
	SU  T = 56 C = 145 N = color I = 4;
	SU  T = 57 C = 145 N = color I = 4;
	SU  T = 58 C = 145 N = color I = 4;
	SU  T = 61 C = 145 N = color I = 4;
	SU  T = 62 C = 145 N = color I = 6;
	SU  T = 63 C = 145 N = color I = 4;
	SU  T = 64 C = 145 N = color I = 4;
	SU  T = 65 C = 145 N = color I = 4;
	SU  T = 66 C = 145 N = color I = 4;
	SU  T = 69 C = 145 N = color I = 4;
	SU  T = 71 C = 145 N = color I = 4;
	SU  T = 72 C = 145 N = color I = 4;
	SU  T = 74 C = 145 N = color I = 4;
	SU  T = 76 C = 145 N = color I = 4;
	SU  T = 77 C = 145 N = color I = 4;
	SU  T = 78 C = 145 N = color I = 4;
	SU  T = 83 C = 145 N = color I = 4;
	SU  T = 85 C = 145 N = color I = 4;
	SU  T = 86 C = 145 N = color I = 4;
	SU  T = 98 C = 145 N = color I = 4;
	SU  T = 99 C = 145 N = color I = 1;
	SU  T = 100 C = 145 N = color I = 4;
	SU  T = 102 C = 145 N = color I = 4;
	SU  T = 103 C = 145 N = color I = 4;
	SU  T = 112 C = 145 N = color I = 4;

	SU  T = 28 C = 146 N = color I = 7;
	SU  T = 62 C = 146 N = color I = 6;

	SU  T = 28 C = 147 N = color I = 7;
	SU  T = 62 C = 147 N = color I = 6;

	SU  T = 6 C = 148 N = color I = 4;
	SU  T = 7 C = 148 N = color I = 4;
	SU  T = 8 C = 148 N = color I = 4;
	SU  T = 10 C = 148 N = color I = 4;
	SU  T = 11 C = 148 N = color I = 4;
	SU  T = 28 C = 148 N = color I = 7;
	SU  T = 33 C = 148 N = color I = 7;
	SU  T = 36 C = 148 N = color I = 7;
	SU  T = 61 C = 148 N = color I = 4;
	SU  T = 62 C = 148 N = color I = 6;
	TEXT   TAXON = 81 CHARACTER = 148 TEXT = 'cambi� de 1-->-';
	TEXT   TAXON = 82 CHARACTER = 148 TEXT = 'cambi� de 1-->-';
	SU  T = 99 C = 148 N = color I = 1;

	SU  T = 6 C = 149 N = color I = 4;
	SU  T = 7 C = 149 N = color I = 4;
	SU  T = 8 C = 149 N = color I = 4;
	SU  T = 10 C = 149 N = color I = 4;
	SU  T = 11 C = 149 N = color I = 4;
	SU  T = 18 C = 149 N = color I = 4;
	SU  T = 20 C = 149 N = color I = 4;
	SU  T = 28 C = 149 N = color I = 7;
	SU  T = 33 C = 149 N = color I = 7;
	SU  T = 36 C = 149 N = color I = 7;
	SU  T = 61 C = 149 N = color I = 4;
	SU  T = 62 C = 149 N = color I = 6;
	TEXT   TAXON = 81 CHARACTER = 149 TEXT = 'cambi� de 1-->-';
	TEXT   TAXON = 82 CHARACTER = 149 TEXT = 'cambi� de 1-->-';
	SU  T = 99 C = 149 N = color I = 1;

	SU  T = 6 C = 150 N = color I = 4;
	SU  T = 12 C = 150 N = color I = 4;
	SU  T = 28 C = 150 N = color I = 7;
	SU  T = 33 C = 150 N = color I = 7;
	SU  T = 36 C = 150 N = color I = 7;
	SU  T = 61 C = 150 N = color I = 4;
	SU  T = 62 C = 150 N = color I = 6;
	TEXT   TAXON = 81 CHARACTER = 150 TEXT = 'cambi� de 1-->-';
	TEXT   TAXON = 82 CHARACTER = 150 TEXT = 'cambi� de 1-->-';
	SU  T = 99 C = 150 N = color I = 1;

	SU  T = 6 C = 151 N = color I = 4;
	SU  T = 7 C = 151 N = color I = 4;
	SU  T = 8 C = 151 N = color I = 4;
	SU  T = 10 C = 151 N = color I = 4;
	SU  T = 11 C = 151 N = color I = 4;
	SU  T = 12 C = 151 N = color I = 4;
	SU  T = 18 C = 151 N = color I = 4;
	SU  T = 20 C = 151 N = color I = 4;
	SU  T = 21 C = 151 N = color I = 4;
	SU  T = 25 C = 151 N = color I = 4;
	SU  T = 26 C = 151 N = color I = 4;
	SU  T = 27 C = 151 N = color I = 4;
	SU  T = 28 C = 151 N = color I = 7;
	SU  T = 29 C = 151 N = color I = 4;
	SU  T = 30 C = 151 N = color I = 4;
	SU  T = 31 C = 151 N = color I = 4;
	SU  T = 32 C = 151 N = color I = 4;
	SU  T = 33 C = 151 N = color I = 7;
	SU  T = 34 C = 151 N = color I = 4;
	SU  T = 35 C = 151 N = color I = 4;
	SU  T = 36 C = 151 N = color I = 7;
	SU  T = 37 C = 151 N = color I = 4;
	SU  T = 38 C = 151 N = color I = 4;
	SU  T = 39 C = 151 N = color I = 4;
	SU  T = 41 C = 151 N = color I = 4;
	SU  T = 42 C = 151 N = color I = 4;
	SU  T = 43 C = 151 N = color I = 4;
	SU  T = 44 C = 151 N = color I = 4;
	SU  T = 45 C = 151 N = color I = 4;
	SU  T = 46 C = 151 N = color I = 4;
	SU  T = 47 C = 151 N = color I = 4;
	SU  T = 48 C = 151 N = color I = 4;
	SU  T = 49 C = 151 N = color I = 4;
	SU  T = 51 C = 151 N = color I = 4;
	SU  T = 52 C = 151 N = color I = 4;
	SU  T = 55 C = 151 N = color I = 4;
	SU  T = 56 C = 151 N = color I = 4;
	SU  T = 57 C = 151 N = color I = 4;
	SU  T = 58 C = 151 N = color I = 4;
	SU  T = 59 C = 151 N = color I = 4;
	SU  T = 61 C = 151 N = color I = 4;
	SU  T = 62 C = 151 N = color I = 6;
	SU  T = 63 C = 151 N = color I = 4;
	SU  T = 64 C = 151 N = color I = 4;
	SU  T = 65 C = 151 N = color I = 4;
	SU  T = 66 C = 151 N = color I = 4;
	SU  T = 69 C = 151 N = color I = 4;
	SU  T = 71 C = 151 N = color I = 4;
	SU  T = 72 C = 151 N = color I = 4;
	SU  T = 74 C = 151 N = color I = 4;
	SU  T = 76 C = 151 N = color I = 4;
	SU  T = 77 C = 151 N = color I = 4;
	SU  T = 78 C = 151 N = color I = 4;
	SU  T = 80 C = 151 N = color I = 4;
	SU  T = 83 C = 151 N = color I = 4;
	SU  T = 85 C = 151 N = color I = 4;
	SU  T = 86 C = 151 N = color I = 4;
	SU  T = 92 C = 151 N = color I = 4;
	SU  T = 93 C = 151 N = color I = 4;
	SU  T = 98 C = 151 N = color I = 4;
	SU  T = 99 C = 151 N = color I = 1;
	SU  T = 100 C = 151 N = color I = 4;
	SU  T = 102 C = 151 N = color I = 4;
	TEXT   TAXON = 103 CHARACTER = 151 TEXT = 'MR: based on the outline of the hyoplastra as illustrated in Brinkman 2001';
	SU  T = 105 C = 151 N = color I = 4;
	SU  T = 107 C = 151 N = color I = 4;
	SU  T = 112 C = 151 N = color I = 4;

	SU  T = 6 C = 152 N = color I = 4;
	SU  T = 7 C = 152 N = color I = 4;
	SU  T = 8 C = 152 N = color I = 4;
	SU  T = 10 C = 152 N = color I = 4;
	SU  T = 11 C = 152 N = color I = 4;
	SU  T = 12 C = 152 N = color I = 4;
	SU  T = 18 C = 152 N = color I = 4;
	SU  T = 20 C = 152 N = color I = 4;
	SU  T = 21 C = 152 N = color I = 4;
	SU  T = 25 C = 152 N = color I = 4;
	SU  T = 26 C = 152 N = color I = 4;
	SU  T = 27 C = 152 N = color I = 4;
	SU  T = 28 C = 152 N = color I = 7;
	SU  T = 29 C = 152 N = color I = 4;
	SU  T = 30 C = 152 N = color I = 4;
	SU  T = 31 C = 152 N = color I = 4;
	SU  T = 32 C = 152 N = color I = 4;
	SU  T = 33 C = 152 N = color I = 7;
	SU  T = 34 C = 152 N = color I = 4;
	SU  T = 35 C = 152 N = color I = 4;
	SU  T = 36 C = 152 N = color I = 7;
	SU  T = 37 C = 152 N = color I = 4;
	SU  T = 38 C = 152 N = color I = 4;
	SU  T = 39 C = 152 N = color I = 4;
	SU  T = 41 C = 152 N = color I = 4;
	SU  T = 42 C = 152 N = color I = 4;
	SU  T = 43 C = 152 N = color I = 4;
	SU  T = 44 C = 152 N = color I = 4;
	SU  T = 45 C = 152 N = color I = 4;
	SU  T = 46 C = 152 N = color I = 4;
	SU  T = 47 C = 152 N = color I = 4;
	SU  T = 48 C = 152 N = color I = 4;
	SU  T = 49 C = 152 N = color I = 4;
	SU  T = 51 C = 152 N = color I = 4;
	SU  T = 52 C = 152 N = color I = 4;
	SU  T = 55 C = 152 N = color I = 4;
	SU  T = 56 C = 152 N = color I = 4;
	SU  T = 57 C = 152 N = color I = 4;
	SU  T = 58 C = 152 N = color I = 4;
	SU  T = 59 C = 152 N = color I = 4;
	SU  T = 61 C = 152 N = color I = 4;
	SU  T = 62 C = 152 N = color I = 6;
	SU  T = 63 C = 152 N = color I = 4;
	SU  T = 64 C = 152 N = color I = 4;
	SU  T = 65 C = 152 N = color I = 4;
	SU  T = 66 C = 152 N = color I = 4;
	SU  T = 69 C = 152 N = color I = 4;
	SU  T = 71 C = 152 N = color I = 4;
	SU  T = 72 C = 152 N = color I = 4;
	SU  T = 74 C = 152 N = color I = 4;
	SU  T = 76 C = 152 N = color I = 4;
	SU  T = 77 C = 152 N = color I = 4;
	SU  T = 78 C = 152 N = color I = 4;
	SU  T = 80 C = 152 N = color I = 4;
	SU  T = 83 C = 152 N = color I = 4;
	SU  T = 85 C = 152 N = color I = 4;
	SU  T = 86 C = 152 N = color I = 4;
	SU  T = 87 C = 152 N = color I = 4;
	SU  T = 90 C = 152 N = color I = 4;
	SU  T = 92 C = 152 N = color I = 4;
	SU  T = 93 C = 152 N = color I = 4;
	SU  T = 98 C = 152 N = color I = 4;
	SU  T = 99 C = 152 N = color I = 1;
	SU  T = 100 C = 152 N = color I = 4;
	SU  T = 102 C = 152 N = color I = 4;
	SU  T = 103 C = 152 N = color I = 4;
	SU  T = 105 C = 152 N = color I = 4;
	SU  T = 107 C = 152 N = color I = 4;
	SU  T = 112 C = 152 N = color I = 4;

	SU  T = 28 C = 153 N = color I = 7;
	TEXT   TAXON = 55 CHARACTER = 153 TEXT = 'Kear and Lee (2006)';
	TEXT   TAXON = 57 CHARACTER = 153 TEXT = 'Kear and Lee (2006)';
	TEXT   TAXON = 58 CHARACTER = 153 TEXT = 'Kear and Lee (2006)';
	TEXT   TAXON = 59 CHARACTER = 153 TEXT = 'Kear and Lee (2006)';
	SU  T = 62 C = 153 N = color I = 6;
	TEXT   TAXON = 100 CHARACTER = 153 TEXT = 'MR: changed from 0 to 1 after revision of PIN material. ';

	SU  T = 6 C = 154 N = color I = 4;
	SU  T = 7 C = 154 N = color I = 4;
	SU  T = 8 C = 154 N = color I = 4;
	SU  T = 10 C = 154 N = color I = 4;
	SU  T = 21 C = 154 N = color I = 4;
	SU  T = 25 C = 154 N = color I = 4;
	SU  T = 26 C = 154 N = color I = 4;
	SU  T = 27 C = 154 N = color I = 4;
	SU  T = 28 C = 154 N = color I = 7;
	SU  T = 29 C = 154 N = color I = 4;
	SU  T = 30 C = 154 N = color I = 4;
	SU  T = 31 C = 154 N = color I = 4;
	SU  T = 32 C = 154 N = color I = 4;
	SU  T = 33 C = 154 N = color I = 7;
	SU  T = 34 C = 154 N = color I = 4;
	SU  T = 35 C = 154 N = color I = 4;
	SU  T = 36 C = 154 N = color I = 7;
	SU  T = 37 C = 154 N = color I = 4;
	SU  T = 38 C = 154 N = color I = 4;
	SU  T = 39 C = 154 N = color I = 4;
	SU  T = 41 C = 154 N = color I = 4;
	SU  T = 42 C = 154 N = color I = 4;
	SU  T = 43 C = 154 N = color I = 4;
	SU  T = 44 C = 154 N = color I = 4;
	SU  T = 45 C = 154 N = color I = 4;
	SU  T = 46 C = 154 N = color I = 4;
	SU  T = 47 C = 154 N = color I = 4;
	SU  T = 48 C = 154 N = color I = 4;
	SU  T = 49 C = 154 N = color I = 4;
	SU  T = 51 C = 154 N = color I = 4;
	SU  T = 52 C = 154 N = color I = 4;
	SU  T = 61 C = 154 N = color I = 4;
	SU  T = 62 C = 154 N = color I = 6;
	SU  T = 64 C = 154 N = color I = 4;
	SU  T = 65 C = 154 N = color I = 4;
	SU  T = 66 C = 154 N = color I = 4;
	SU  T = 69 C = 154 N = color I = 4;
	SU  T = 71 C = 154 N = color I = 4;
	SU  T = 72 C = 154 N = color I = 4;
	SU  T = 74 C = 154 N = color I = 4;
	SU  T = 76 C = 154 N = color I = 4;
	SU  T = 77 C = 154 N = color I = 4;
	SU  T = 78 C = 154 N = color I = 4;
	SU  T = 80 C = 154 N = color I = 4;
	SU  T = 81 C = 154 N = color I = 4;
	SU  T = 82 C = 154 N = color I = 4;
	SU  T = 83 C = 154 N = color I = 4;
	SU  T = 85 C = 154 N = color I = 4;
	SU  T = 86 C = 154 N = color I = 4;
	SU  T = 92 C = 154 N = color I = 4;
	SU  T = 93 C = 154 N = color I = 4;
	SU  T = 98 C = 154 N = color I = 4;
	SU  T = 99 C = 154 N = color I = 1;
	TEXT   TAXON = 107 CHARACTER = 154 TEXT = 'MR: I changed it from - to 0 to reflect the distinct morphology of Sinemys spp. where the epi and entoplastra are not narrow eventhough they are also different from the squarish condition of most other turtles. ';
	SU  T = 112 C = 154 N = color I = 4;

	SU  C = 155 N = color I = 0;
	SU  T = 28 C = 155 N = color I = 7;
	SU  T = 62 C = 155 N = color I = 6;

	SU  T = 6 C = 156 N = color I = 4;
	SU  T = 7 C = 156 N = color I = 4;
	SU  T = 8 C = 156 N = color I = 4;
	SU  T = 10 C = 156 N = color I = 4;
	SU  T = 12 C = 156 N = color I = 4;
	SU  T = 18 C = 156 N = color I = 4;
	SU  T = 20 C = 156 N = color I = 4;
	SU  T = 23 C = 156 N = color I = 4;
	SU  T = 28 C = 156 N = color I = 7;
	SU  T = 33 C = 156 N = color I = 7;
	SU  T = 36 C = 156 N = color I = 7;
	SU  T = 52 C = 156 N = color I = 4;
	SU  T = 55 C = 156 N = color I = 4;
	SU  T = 56 C = 156 N = color I = 4;
	SU  T = 57 C = 156 N = color I = 4;
	SU  T = 58 C = 156 N = color I = 4;
	SU  T = 59 C = 156 N = color I = 4;
	SU  T = 61 C = 156 N = color I = 4;
	SU  T = 62 C = 156 N = color I = 6;
	SU  T = 63 C = 156 N = color I = 4;
	SU  T = 64 C = 156 N = color I = 4;
	SU  T = 69 C = 156 N = color I = 4;
	SU  T = 76 C = 156 N = color I = 4;
	SU  T = 80 C = 156 N = color I = 4;
	SU  T = 81 C = 156 N = color I = 4;
	SU  T = 82 C = 156 N = color I = 4;
	SU  T = 83 C = 156 N = color I = 4;
	SU  T = 85 C = 156 N = color I = 4;
	SU  T = 86 C = 156 N = color I = 4;
	SU  T = 87 C = 156 N = color I = 4;
	SU  T = 90 C = 156 N = color I = 4;
	SU  T = 92 C = 156 N = color I = 4;
	SU  T = 93 C = 156 N = color I = 4;
	SU  T = 98 C = 156 N = color I = 4;
	SU  T = 99 C = 156 N = color I = 1;
	SU  T = 100 C = 156 N = color I = 4;
	SU  T = 102 C = 156 N = color I = 4;
	SU  T = 103 C = 156 N = color I = 4;
	SU  T = 105 C = 156 N = color I = 4;
	SU  T = 107 C = 156 N = color I = 4;

	SU  C = 157 N = color I = 0;
	SU  T = 28 C = 157 N = color I = 7;
	SU  T = 62 C = 157 N = color I = 6;

	SU  T = 28 C = 158 N = color I = 7;
	SU  T = 62 C = 158 N = color I = 6;
	TEXT   TAXON = 80 CHARACTER = 158 TEXT = 'Hutchison (1991)';
	TEXT   TAXON = 81 CHARACTER = 158 TEXT = 'Hutchison (1991)';
	TEXT   TAXON = 82 CHARACTER = 158 TEXT = 'Hutchison (1991)';
	TEXT   TAXON = 86 CHARACTER = 158 TEXT = 'Hutchison (1991)';
	TEXT   TAXON = 100 CHARACTER = 158 TEXT = 'MR: after PIN material';

	SU  T = 6 C = 159 N = color I = 4;
	SU  T = 7 C = 159 N = color I = 4;
	SU  T = 8 C = 159 N = color I = 4;
	SU  T = 10 C = 159 N = color I = 4;
	SU  T = 12 C = 159 N = color I = 4;
	SU  T = 20 C = 159 N = color I = 4;
	SU  T = 28 C = 159 N = color I = 7;
	SU  T = 33 C = 159 N = color I = 7;
	SU  T = 36 C = 159 N = color I = 7;
	SU  T = 41 C = 159 N = color I = 4;
	SU  T = 42 C = 159 N = color I = 4;
	SU  T = 43 C = 159 N = color I = 4;
	SU  T = 44 C = 159 N = color I = 4;
	SU  T = 45 C = 159 N = color I = 4;
	SU  T = 46 C = 159 N = color I = 4;
	SU  T = 47 C = 159 N = color I = 4;
	SU  T = 49 C = 159 N = color I = 4;
	SU  T = 61 C = 159 N = color I = 4;
	SU  T = 62 C = 159 N = color I = 6;
	SU  T = 99 C = 159 N = color I = 1;
	SU  T = 112 C = 159 N = color I = 4;

	SU  T = 6 C = 160 N = color I = 4;
	SU  T = 7 C = 160 N = color I = 4;
	SU  T = 8 C = 160 N = color I = 4;
	SU  T = 10 C = 160 N = color I = 4;
	SU  T = 12 C = 160 N = color I = 4;
	SU  T = 18 C = 160 N = color I = 4;
	SU  T = 20 C = 160 N = color I = 4;
	SU  T = 23 C = 160 N = color I = 4;
	SU  T = 28 C = 160 N = color I = 7;
	SU  T = 31 C = 160 N = color I = 4;
	SU  T = 32 C = 160 N = color I = 4;
	SU  T = 33 C = 160 N = color I = 7;
	SU  T = 36 C = 160 N = color I = 7;
	SU  T = 52 C = 160 N = color I = 4;
	SU  T = 55 C = 160 N = color I = 4;
	SU  T = 56 C = 160 N = color I = 4;
	SU  T = 57 C = 160 N = color I = 4;
	SU  T = 58 C = 160 N = color I = 4;
	SU  T = 59 C = 160 N = color I = 4;
	SU  T = 61 C = 160 N = color I = 4;
	SU  T = 62 C = 160 N = color I = 6;
	SU  T = 63 C = 160 N = color I = 4;
	SU  T = 64 C = 160 N = color I = 4;
	SU  T = 76 C = 160 N = color I = 4;
	SU  T = 78 C = 160 N = color I = 4;
	SU  T = 80 C = 160 N = color I = 4;
	SU  T = 81 C = 160 N = color I = 4;
	SU  T = 82 C = 160 N = color I = 4;
	SU  T = 83 C = 160 N = color I = 4;
	SU  T = 85 C = 160 N = color I = 4;
	SU  T = 86 C = 160 N = color I = 4;
	SU  T = 87 C = 160 N = color I = 4;
	SU  T = 90 C = 160 N = color I = 4;
	SU  T = 92 C = 160 N = color I = 4;
	SU  T = 93 C = 160 N = color I = 4;
	SU  T = 98 C = 160 N = color I = 4;
	SU  T = 99 C = 160 N = color I = 1;
	SU  T = 100 C = 160 N = color I = 4;
	SU  T = 102 C = 160 N = color I = 4;
	SU  T = 103 C = 160 N = color I = 4;
	SU  T = 105 C = 160 N = color I = 4;
	SU  T = 107 C = 160 N = color I = 4;
	SU  T = 112 C = 160 N = color I = 4;

	SU  T = 28 C = 161 N = color I = 7;
	SU  T = 62 C = 161 N = color I = 6;
	TEXT   TAXON = 82 CHARACTER = 161 TEXT = 'Iverson (1991)';

	SU  T = 6 C = 162 N = color I = 4;
	SU  T = 8 C = 162 N = color I = 4;
	SU  T = 10 C = 162 N = color I = 4;
	SU  T = 12 C = 162 N = color I = 4;
	SU  T = 18 C = 162 N = color I = 4;
	SU  T = 20 C = 162 N = color I = 4;
	SU  T = 21 C = 162 N = color I = 4;
	SU  T = 28 C = 162 N = color I = 7;
	SU  T = 33 C = 162 N = color I = 7;
	SU  T = 36 C = 162 N = color I = 7;
	SU  T = 41 C = 162 N = color I = 4;
	SU  T = 42 C = 162 N = color I = 4;
	SU  T = 43 C = 162 N = color I = 4;
	SU  T = 46 C = 162 N = color I = 4;
	SU  T = 48 C = 162 N = color I = 4;
	SU  T = 49 C = 162 N = color I = 4;
	SU  T = 51 C = 162 N = color I = 4;
	SU  T = 52 C = 162 N = color I = 4;
	SU  T = 55 C = 162 N = color I = 4;
	SU  T = 56 C = 162 N = color I = 4;
	SU  T = 57 C = 162 N = color I = 4;
	SU  T = 58 C = 162 N = color I = 4;
	SU  T = 59 C = 162 N = color I = 4;
	SU  T = 61 C = 162 N = color I = 4;
	SU  T = 62 C = 162 N = color I = 6;
	SU  T = 63 C = 162 N = color I = 4;
	SU  T = 76 C = 162 N = color I = 4;
	SU  T = 77 C = 162 N = color I = 4;
	SU  T = 80 C = 162 N = color I = 4;
	SU  T = 81 C = 162 N = color I = 4;
	SU  T = 82 C = 162 N = color I = 4;
	SU  T = 83 C = 162 N = color I = 4;
	SU  T = 85 C = 162 N = color I = 4;
	SU  T = 86 C = 162 N = color I = 4;
	SU  T = 87 C = 162 N = color I = 4;
	SU  T = 90 C = 162 N = color I = 4;
	SU  T = 92 C = 162 N = color I = 4;
	SU  T = 93 C = 162 N = color I = 4;
	SU  T = 98 C = 162 N = color I = 4;
	SU  T = 99 C = 162 N = color I = 1;
	SU  T = 100 C = 162 N = color I = 4;
	SU  T = 102 C = 162 N = color I = 4;
	SU  T = 103 C = 162 N = color I = 4;
	SU  T = 105 C = 162 N = color I = 4;
	SU  T = 107 C = 162 N = color I = 4;
	SU  T = 112 C = 162 N = color I = 4;

	SU  T = 6 C = 163 N = color I = 4;
	SU  T = 7 C = 163 N = color I = 4;
	SU  T = 8 C = 163 N = color I = 4;
	SU  T = 10 C = 163 N = color I = 4;
	SU  T = 12 C = 163 N = color I = 4;
	SU  T = 18 C = 163 N = color I = 4;
	SU  T = 20 C = 163 N = color I = 4;
	SU  T = 21 C = 163 N = color I = 4;
	SU  T = 25 C = 163 N = color I = 4;
	SU  T = 26 C = 163 N = color I = 4;
	SU  T = 27 C = 163 N = color I = 4;
	SU  T = 28 C = 163 N = color I = 7;
	SU  T = 29 C = 163 N = color I = 4;
	SU  T = 30 C = 163 N = color I = 4;
	SU  T = 31 C = 163 N = color I = 4;
	SU  T = 32 C = 163 N = color I = 4;
	SU  T = 33 C = 163 N = color I = 7;
	SU  T = 34 C = 163 N = color I = 4;
	SU  T = 36 C = 163 N = color I = 7;
	SU  T = 37 C = 163 N = color I = 4;
	SU  T = 38 C = 163 N = color I = 4;
	SU  T = 39 C = 163 N = color I = 4;
	SU  T = 41 C = 163 N = color I = 4;
	SU  T = 42 C = 163 N = color I = 4;
	SU  T = 43 C = 163 N = color I = 4;
	SU  T = 44 C = 163 N = color I = 4;
	SU  T = 45 C = 163 N = color I = 4;
	SU  T = 46 C = 163 N = color I = 4;
	SU  T = 47 C = 163 N = color I = 4;
	SU  T = 48 C = 163 N = color I = 4;
	SU  T = 49 C = 163 N = color I = 4;
	SU  T = 51 C = 163 N = color I = 4;
	SU  T = 52 C = 163 N = color I = 4;
	SU  T = 61 C = 163 N = color I = 4;
	SU  T = 62 C = 163 N = color I = 6;
	SU  T = 63 C = 163 N = color I = 4;
	SU  T = 64 C = 163 N = color I = 4;
	SU  T = 65 C = 163 N = color I = 4;
	SU  T = 66 C = 163 N = color I = 4;
	SU  T = 69 C = 163 N = color I = 4;
	SU  T = 71 C = 163 N = color I = 4;
	SU  T = 72 C = 163 N = color I = 4;
	SU  T = 74 C = 163 N = color I = 4;
	SU  T = 76 C = 163 N = color I = 4;
	SU  T = 77 C = 163 N = color I = 4;
	SU  T = 78 C = 163 N = color I = 4;
	SU  T = 80 C = 163 N = color I = 4;
	SU  T = 81 C = 163 N = color I = 4;
	SU  T = 82 C = 163 N = color I = 4;
	SU  T = 83 C = 163 N = color I = 4;
	SU  T = 85 C = 163 N = color I = 4;
	SU  T = 86 C = 163 N = color I = 4;
	SU  T = 92 C = 163 N = color I = 4;
	SU  T = 93 C = 163 N = color I = 4;
	SU  T = 98 C = 163 N = color I = 4;
	SU  T = 99 C = 163 N = color I = 1;
	SU  T = 100 C = 163 N = color I = 4;
	SU  T = 102 C = 163 N = color I = 4;
	SU  T = 103 C = 163 N = color I = 4;
	SU  T = 105 C = 163 N = color I = 4;
	SU  T = 107 C = 163 N = color I = 4;
	SU  T = 112 C = 163 N = color I = 4;

	SU  T = 6 C = 164 N = color I = 4;
	SU  T = 7 C = 164 N = color I = 4;
	SU  T = 8 C = 164 N = color I = 4;
	SU  T = 10 C = 164 N = color I = 4;
	SU  T = 11 C = 164 N = color I = 4;
	SU  T = 12 C = 164 N = color I = 4;
	SU  T = 18 C = 164 N = color I = 4;
	SU  T = 20 C = 164 N = color I = 4;
	SU  T = 21 C = 164 N = color I = 4;
	SU  T = 23 C = 164 N = color I = 4;
	SU  T = 25 C = 164 N = color I = 4;
	SU  T = 26 C = 164 N = color I = 4;
	SU  T = 27 C = 164 N = color I = 4;
	SU  T = 28 C = 164 N = color I = 7;
	SU  T = 29 C = 164 N = color I = 4;
	SU  T = 30 C = 164 N = color I = 4;
	SU  T = 31 C = 164 N = color I = 4;
	SU  T = 32 C = 164 N = color I = 4;
	SU  T = 33 C = 164 N = color I = 7;
	SU  T = 34 C = 164 N = color I = 4;
	SU  T = 35 C = 164 N = color I = 4;
	SU  T = 36 C = 164 N = color I = 7;
	SU  T = 37 C = 164 N = color I = 4;
	SU  T = 38 C = 164 N = color I = 4;
	SU  T = 39 C = 164 N = color I = 4;
	SU  T = 41 C = 164 N = color I = 4;
	SU  T = 42 C = 164 N = color I = 4;
	SU  T = 43 C = 164 N = color I = 4;
	SU  T = 44 C = 164 N = color I = 4;
	SU  T = 45 C = 164 N = color I = 4;
	SU  T = 46 C = 164 N = color I = 4;
	SU  T = 47 C = 164 N = color I = 4;
	SU  T = 48 C = 164 N = color I = 4;
	SU  T = 49 C = 164 N = color I = 4;
	SU  T = 51 C = 164 N = color I = 4;
	SU  T = 52 C = 164 N = color I = 4;
	SU  T = 53 C = 164 N = color I = 4;
	SU  T = 55 C = 164 N = color I = 4;
	SU  T = 56 C = 164 N = color I = 4;
	SU  T = 57 C = 164 N = color I = 4;
	SU  T = 61 C = 164 N = color I = 4;
	SU  T = 62 C = 164 N = color I = 6;
	SU  T = 63 C = 164 N = color I = 4;
	SU  T = 64 C = 164 N = color I = 4;
	SU  T = 65 C = 164 N = color I = 4;
	SU  T = 66 C = 164 N = color I = 4;
	SU  T = 69 C = 164 N = color I = 4;
	SU  T = 71 C = 164 N = color I = 4;
	SU  T = 72 C = 164 N = color I = 4;
	SU  T = 74 C = 164 N = color I = 4;
	SU  T = 76 C = 164 N = color I = 4;
	SU  T = 77 C = 164 N = color I = 4;
	SU  T = 78 C = 164 N = color I = 4;
	SU  T = 80 C = 164 N = color I = 4;
	SU  T = 81 C = 164 N = color I = 4;
	SU  T = 82 C = 164 N = color I = 4;
	SU  T = 83 C = 164 N = color I = 4;
	SU  T = 85 C = 164 N = color I = 4;
	SU  T = 86 C = 164 N = color I = 4;
	SU  T = 98 C = 164 N = color I = 4;
	SU  T = 99 C = 164 N = color I = 1;
	SU  T = 100 C = 164 N = color I = 4;
	SU  T = 102 C = 164 N = color I = 4;
	SU  T = 103 C = 164 N = color I = 4;
	SU  T = 105 C = 164 N = color I = 4;
	SU  T = 107 C = 164 N = color I = 4;
	SU  T = 112 C = 164 N = color I = 4;

	SU  T = 6 C = 165 N = color I = 4;
	SU  T = 7 C = 165 N = color I = 4;
	SU  T = 8 C = 165 N = color I = 4;
	SU  T = 10 C = 165 N = color I = 4;
	SU  T = 12 C = 165 N = color I = 4;
	SU  T = 18 C = 165 N = color I = 4;
	SU  T = 20 C = 165 N = color I = 4;
	SU  T = 21 C = 165 N = color I = 4;
	SU  T = 25 C = 165 N = color I = 4;
	SU  T = 26 C = 165 N = color I = 4;
	SU  T = 27 C = 165 N = color I = 4;
	SU  T = 28 C = 165 N = color I = 7;
	SU  T = 29 C = 165 N = color I = 4;
	SU  T = 30 C = 165 N = color I = 4;
	SU  T = 31 C = 165 N = color I = 4;
	SU  T = 32 C = 165 N = color I = 4;
	SU  T = 33 C = 165 N = color I = 7;
	SU  T = 34 C = 165 N = color I = 4;
	SU  T = 35 C = 165 N = color I = 4;
	SU  T = 36 C = 165 N = color I = 7;
	SU  T = 37 C = 165 N = color I = 4;
	SU  T = 38 C = 165 N = color I = 4;
	SU  T = 39 C = 165 N = color I = 4;
	SU  T = 41 C = 165 N = color I = 4;
	SU  T = 42 C = 165 N = color I = 4;
	SU  T = 43 C = 165 N = color I = 4;
	SU  T = 44 C = 165 N = color I = 4;
	SU  T = 45 C = 165 N = color I = 4;
	SU  T = 46 C = 165 N = color I = 4;
	SU  T = 47 C = 165 N = color I = 4;
	SU  T = 48 C = 165 N = color I = 4;
	SU  T = 49 C = 165 N = color I = 4;
	SU  T = 51 C = 165 N = color I = 4;
	SU  T = 52 C = 165 N = color I = 4;
	SU  T = 53 C = 165 N = color I = 4;
	SU  T = 55 C = 165 N = color I = 4;
	SU  T = 56 C = 165 N = color I = 4;
	SU  T = 57 C = 165 N = color I = 4;
	SU  T = 58 C = 165 N = color I = 4;
	SU  T = 59 C = 165 N = color I = 4;
	SU  T = 61 C = 165 N = color I = 4;
	SU  T = 62 C = 165 N = color I = 6;
	SU  T = 63 C = 165 N = color I = 4;
	SU  T = 64 C = 165 N = color I = 4;
	SU  T = 65 C = 165 N = color I = 4;
	SU  T = 66 C = 165 N = color I = 4;
	SU  T = 69 C = 165 N = color I = 4;
	SU  T = 71 C = 165 N = color I = 4;
	SU  T = 72 C = 165 N = color I = 4;
	SU  T = 74 C = 165 N = color I = 4;
	SU  T = 76 C = 165 N = color I = 4;
	SU  T = 77 C = 165 N = color I = 4;
	SU  T = 78 C = 165 N = color I = 4;
	SU  T = 80 C = 165 N = color I = 4;
	SU  T = 81 C = 165 N = color I = 4;
	SU  T = 82 C = 165 N = color I = 4;
	SU  T = 86 C = 165 N = color I = 4;
	SU  T = 98 C = 165 N = color I = 4;
	SU  T = 99 C = 165 N = color I = 1;
	SU  T = 100 C = 165 N = color I = 4;
	SU  T = 102 C = 165 N = color I = 4;
	SU  T = 105 C = 165 N = color I = 4;
	SU  T = 107 C = 165 N = color I = 4;
	SU  T = 112 C = 165 N = color I = 4;

	SU  T = 6 C = 166 N = color I = 4;
	SU  T = 7 C = 166 N = color I = 4;
	SU  T = 10 C = 166 N = color I = 4;
	SU  T = 12 C = 166 N = color I = 4;
	SU  T = 18 C = 166 N = color I = 4;
	SU  T = 20 C = 166 N = color I = 4;
	SU  T = 21 C = 166 N = color I = 4;
	SU  T = 28 C = 166 N = color I = 7;
	SU  T = 33 C = 166 N = color I = 7;
	SU  T = 36 C = 166 N = color I = 7;
	SU  T = 42 C = 166 N = color I = 4;
	SU  T = 43 C = 166 N = color I = 4;
	SU  T = 44 C = 166 N = color I = 4;
	SU  T = 45 C = 166 N = color I = 4;
	SU  T = 46 C = 166 N = color I = 4;
	SU  T = 47 C = 166 N = color I = 4;
	SU  T = 48 C = 166 N = color I = 4;
	SU  T = 49 C = 166 N = color I = 4;
	SU  T = 51 C = 166 N = color I = 4;
	SU  T = 56 C = 166 N = color I = 4;
	SU  T = 57 C = 166 N = color I = 4;
	SU  T = 61 C = 166 N = color I = 4;
	SU  T = 62 C = 166 N = color I = 6;
	SU  T = 63 C = 166 N = color I = 4;
	SU  T = 64 C = 166 N = color I = 4;
	SU  T = 65 C = 166 N = color I = 4;
	SU  T = 66 C = 166 N = color I = 4;
	SU  T = 69 C = 166 N = color I = 4;
	SU  T = 71 C = 166 N = color I = 4;
	SU  T = 72 C = 166 N = color I = 4;
	SU  T = 74 C = 166 N = color I = 4;
	SU  T = 76 C = 166 N = color I = 4;
	SU  T = 77 C = 166 N = color I = 4;
	SU  T = 78 C = 166 N = color I = 4;
	SU  T = 80 C = 166 N = color I = 4;
	SU  T = 81 C = 166 N = color I = 4;
	SU  T = 82 C = 166 N = color I = 4;
	SU  T = 83 C = 166 N = color I = 4;
	SU  T = 85 C = 166 N = color I = 4;
	SU  T = 86 C = 166 N = color I = 4;
	SU  T = 98 C = 166 N = color I = 4;
	SU  T = 99 C = 166 N = color I = 1;
	SU  T = 100 C = 166 N = color I = 4;
	SU  T = 102 C = 166 N = color I = 4;
	SU  T = 112 C = 166 N = color I = 4;

	SU  T = 6 C = 167 N = color I = 4;
	SU  T = 7 C = 167 N = color I = 4;
	SU  T = 10 C = 167 N = color I = 4;
	SU  T = 12 C = 167 N = color I = 4;
	SU  T = 18 C = 167 N = color I = 4;
	SU  T = 20 C = 167 N = color I = 4;
	SU  T = 21 C = 167 N = color I = 4;
	SU  T = 25 C = 167 N = color I = 4;
	SU  T = 26 C = 167 N = color I = 4;
	SU  T = 27 C = 167 N = color I = 4;
	SU  T = 28 C = 167 N = color I = 7;
	SU  T = 29 C = 167 N = color I = 4;
	SU  T = 30 C = 167 N = color I = 4;
	SU  T = 31 C = 167 N = color I = 4;
	SU  T = 32 C = 167 N = color I = 4;
	SU  T = 33 C = 167 N = color I = 7;
	SU  T = 34 C = 167 N = color I = 4;
	SU  T = 35 C = 167 N = color I = 4;
	SU  T = 36 C = 167 N = color I = 7;
	SU  T = 37 C = 167 N = color I = 4;
	SU  T = 38 C = 167 N = color I = 4;
	SU  T = 39 C = 167 N = color I = 4;
	SU  T = 41 C = 167 N = color I = 4;
	SU  T = 42 C = 167 N = color I = 4;
	SU  T = 43 C = 167 N = color I = 4;
	SU  T = 44 C = 167 N = color I = 4;
	SU  T = 45 C = 167 N = color I = 4;
	SU  T = 46 C = 167 N = color I = 4;
	SU  T = 47 C = 167 N = color I = 4;
	SU  T = 48 C = 167 N = color I = 4;
	SU  T = 49 C = 167 N = color I = 4;
	SU  T = 51 C = 167 N = color I = 4;
	SU  T = 61 C = 167 N = color I = 4;
	SU  T = 62 C = 167 N = color I = 6;
	SU  T = 83 C = 167 N = color I = 4;
	SU  T = 85 C = 167 N = color I = 4;
	SU  T = 98 C = 167 N = color I = 4;
	SU  T = 99 C = 167 N = color I = 1;
	SU  T = 112 C = 167 N = color I = 4;

	SU  T = 6 C = 168 N = color I = 4;
	SU  T = 7 C = 168 N = color I = 4;
	SU  T = 10 C = 168 N = color I = 4;
	SU  T = 12 C = 168 N = color I = 4;
	SU  T = 18 C = 168 N = color I = 4;
	SU  T = 20 C = 168 N = color I = 4;
	SU  T = 21 C = 168 N = color I = 4;
	SU  T = 25 C = 168 N = color I = 4;
	SU  T = 26 C = 168 N = color I = 4;
	SU  T = 27 C = 168 N = color I = 4;
	SU  T = 28 C = 168 N = color I = 7;
	SU  T = 29 C = 168 N = color I = 4;
	SU  T = 30 C = 168 N = color I = 4;
	SU  T = 33 C = 168 N = color I = 7;
	SU  T = 34 C = 168 N = color I = 4;
	SU  T = 36 C = 168 N = color I = 7;
	SU  T = 37 C = 168 N = color I = 4;
	SU  T = 38 C = 168 N = color I = 4;
	SU  T = 39 C = 168 N = color I = 4;
	SU  T = 41 C = 168 N = color I = 4;
	SU  T = 42 C = 168 N = color I = 4;
	SU  T = 43 C = 168 N = color I = 4;
	SU  T = 44 C = 168 N = color I = 4;
	SU  T = 45 C = 168 N = color I = 4;
	SU  T = 51 C = 168 N = color I = 4;
	SU  T = 61 C = 168 N = color I = 4;
	SU  T = 62 C = 168 N = color I = 6;
	SU  T = 85 C = 168 N = color I = 4;
	SU  T = 98 C = 168 N = color I = 4;
	SU  T = 99 C = 168 N = color I = 1;
	SU  T = 112 C = 168 N = color I = 4;

	SU  T = 6 C = 169 N = color I = 4;
	SU  T = 7 C = 169 N = color I = 4;
	SU  T = 8 C = 169 N = color I = 4;
	SU  T = 28 C = 169 N = color I = 7;
	SU  T = 33 C = 169 N = color I = 7;
	SU  T = 35 C = 169 N = color I = 4;
	SU  T = 36 C = 169 N = color I = 7;
	SU  T = 61 C = 169 N = color I = 4;
	SU  T = 62 C = 169 N = color I = 6;
	SU  T = 99 C = 169 N = color I = 1;

	SU  C = 170 N = color I = 0;
	SU  T = 1 C = 170 N = color I = 0;
	SU  T = 2 C = 170 N = color I = 0;
	SU  T = 3 C = 170 N = color I = 0;
	SU  T = 4 C = 170 N = color I = 0;
	SU  T = 5 C = 170 N = color I = 0;
	SU  T = 6 C = 170 N = color I = 0;
	SU  T = 7 C = 170 N = color I = 0;
	SU  T = 8 C = 170 N = color I = 0;
	SU  T = 9 C = 170 N = color I = 0;
	SU  T = 10 C = 170 N = color I = 0;
	SU  T = 11 C = 170 N = color I = 0;
	SU  T = 12 C = 170 N = color I = 0;
	SU  T = 13 C = 170 N = color I = 0;
	SU  T = 15 C = 170 N = color I = 0;
	SU  T = 18 C = 170 N = color I = 0;
	SU  T = 19 C = 170 N = color I = 0;
	SU  T = 20 C = 170 N = color I = 0;
	SU  T = 21 C = 170 N = color I = 0;
	SU  T = 23 C = 170 N = color I = 0;
	SU  T = 24 C = 170 N = color I = 0;
	SU  T = 25 C = 170 N = color I = 0;
	SU  T = 26 C = 170 N = color I = 0;
	SU  T = 27 C = 170 N = color I = 0;
	SU  T = 28 C = 170 N = color I = 7;
	SU  T = 29 C = 170 N = color I = 0;
	SU  T = 30 C = 170 N = color I = 0;
	SU  T = 31 C = 170 N = color I = 0;
	SU  T = 32 C = 170 N = color I = 0;
	SU  T = 33 C = 170 N = color I = 0;
	SU  T = 34 C = 170 N = color I = 0;
	SU  T = 35 C = 170 N = color I = 0;
	SU  T = 36 C = 170 N = color I = 0;
	SU  T = 37 C = 170 N = color I = 0;
	SU  T = 38 C = 170 N = color I = 0;
	SU  T = 39 C = 170 N = color I = 0;
	SU  T = 40 C = 170 N = color I = 0;
	SU  T = 41 C = 170 N = color I = 0;
	SU  T = 42 C = 170 N = color I = 0;
	SU  T = 43 C = 170 N = color I = 0;
	SU  T = 44 C = 170 N = color I = 0;
	SU  T = 45 C = 170 N = color I = 0;
	SU  T = 46 C = 170 N = color I = 0;
	SU  T = 47 C = 170 N = color I = 0;
	SU  T = 48 C = 170 N = color I = 0;
	SU  T = 49 C = 170 N = color I = 0;
	SU  T = 50 C = 170 N = color I = 0;
	SU  T = 51 C = 170 N = color I = 0;
	SU  T = 52 C = 170 N = color I = 0;
	SU  T = 53 C = 170 N = color I = 0;
	SU  T = 55 C = 170 N = color I = 0;
	SU  T = 56 C = 170 N = color I = 0;
	SU  T = 57 C = 170 N = color I = 0;
	SU  T = 58 C = 170 N = color I = 0;
	SU  T = 59 C = 170 N = color I = 0;
	SU  T = 61 C = 170 N = color I = 4;
	SU  T = 62 C = 170 N = color I = 6;
	SU  T = 63 C = 170 N = color I = 0;
	SU  T = 64 C = 170 N = color I = 0;
	SU  T = 65 C = 170 N = color I = 0;
	SU  T = 66 C = 170 N = color I = 0;
	SU  T = 69 C = 170 N = color I = 0;
	SU  T = 71 C = 170 N = color I = 0;
	SU  T = 72 C = 170 N = color I = 0;
	SU  T = 74 C = 170 N = color I = 0;
	SU  T = 76 C = 170 N = color I = 0;
	SU  T = 77 C = 170 N = color I = 0;
	SU  T = 78 C = 170 N = color I = 0;
	SU  T = 79 C = 170 N = color I = 0;
	SU  T = 80 C = 170 N = color I = 0;
	SU  T = 81 C = 170 N = color I = 0;
	SU  T = 82 C = 170 N = color I = 0;
	SU  T = 83 C = 170 N = color I = 0;
	SU  T = 84 C = 170 N = color I = 0;
	SU  T = 85 C = 170 N = color I = 0;
	SU  T = 86 C = 170 N = color I = 0;
	SU  T = 87 C = 170 N = color I = 0;
	SU  T = 90 C = 170 N = color I = 0;
	SU  T = 92 C = 170 N = color I = 0;
	SU  T = 93 C = 170 N = color I = 0;
	SU  T = 98 C = 170 N = color I = 0;
	SU  T = 99 C = 170 N = color I = 0;
	SU  T = 100 C = 170 N = color I = 0;
	SU  T = 102 C = 170 N = color I = 0;
	SU  T = 103 C = 170 N = color I = 0;
	SU  T = 105 C = 170 N = color I = 0;
	SU  T = 107 C = 170 N = color I = 0;
	SU  T = 112 C = 170 N = color I = 0;

	SU  T = 6 C = 171 N = color I = 4;
	SU  T = 7 C = 171 N = color I = 4;
	SU  T = 10 C = 171 N = color I = 4;
	SU  T = 12 C = 171 N = color I = 4;
	SU  T = 18 C = 171 N = color I = 4;
	SU  T = 20 C = 171 N = color I = 4;
	SU  T = 21 C = 171 N = color I = 4;
	SU  T = 25 C = 171 N = color I = 4;
	SU  T = 26 C = 171 N = color I = 4;
	SU  T = 27 C = 171 N = color I = 4;
	SU  T = 28 C = 171 N = color I = 7;
	SU  T = 29 C = 171 N = color I = 4;
	SU  T = 30 C = 171 N = color I = 4;
	SU  T = 31 C = 171 N = color I = 4;
	SU  T = 32 C = 171 N = color I = 4;
	SU  T = 33 C = 171 N = color I = 7;
	SU  T = 34 C = 171 N = color I = 4;
	SU  T = 35 C = 171 N = color I = 4;
	SU  T = 36 C = 171 N = color I = 7;
	SU  T = 37 C = 171 N = color I = 4;
	SU  T = 38 C = 171 N = color I = 4;
	SU  T = 39 C = 171 N = color I = 4;
	SU  T = 41 C = 171 N = color I = 4;
	SU  T = 42 C = 171 N = color I = 4;
	SU  T = 43 C = 171 N = color I = 4;
	SU  T = 44 C = 171 N = color I = 4;
	SU  T = 45 C = 171 N = color I = 4;
	SU  T = 46 C = 171 N = color I = 4;
	SU  T = 47 C = 171 N = color I = 4;
	SU  T = 48 C = 171 N = color I = 4;
	SU  T = 49 C = 171 N = color I = 4;
	SU  T = 51 C = 171 N = color I = 4;
	SU  T = 61 C = 171 N = color I = 4;
	SU  T = 62 C = 171 N = color I = 6;
	SU  T = 63 C = 171 N = color I = 4;
	SU  T = 64 C = 171 N = color I = 4;
	SU  T = 65 C = 171 N = color I = 4;
	SU  T = 66 C = 171 N = color I = 4;
	SU  T = 69 C = 171 N = color I = 4;
	SU  T = 71 C = 171 N = color I = 4;
	SU  T = 72 C = 171 N = color I = 4;
	SU  T = 74 C = 171 N = color I = 4;
	SU  T = 76 C = 171 N = color I = 4;
	SU  T = 77 C = 171 N = color I = 4;
	TEXT   TAXON = 79 CHARACTER = 171 TEXT = 'checkear!	';
	SU  T = 80 C = 171 N = color I = 4;
	SU  T = 83 C = 171 N = color I = 4;
	SU  T = 85 C = 171 N = color I = 4;
	SU  T = 86 C = 171 N = color I = 4;
	SU  T = 98 C = 171 N = color I = 4;
	SU  T = 99 C = 171 N = color I = 1;
	SU  T = 100 C = 171 N = color I = 4;
	SU  T = 102 C = 171 N = color I = 4;
	SU  T = 112 C = 171 N = color I = 4;

	SU  T = 6 C = 172 N = color I = 4;
	SU  T = 7 C = 172 N = color I = 4;
	SU  T = 10 C = 172 N = color I = 4;
	SU  T = 11 C = 172 N = color I = 4;
	SU  T = 12 C = 172 N = color I = 4;
	SU  T = 18 C = 172 N = color I = 4;
	SU  T = 20 C = 172 N = color I = 4;
	SU  T = 21 C = 172 N = color I = 4;
	SU  T = 23 C = 172 N = color I = 4;
	SU  T = 25 C = 172 N = color I = 4;
	SU  T = 26 C = 172 N = color I = 4;
	SU  T = 27 C = 172 N = color I = 4;
	SU  T = 28 C = 172 N = color I = 7;
	SU  T = 29 C = 172 N = color I = 4;
	SU  T = 30 C = 172 N = color I = 4;
	SU  T = 31 C = 172 N = color I = 4;
	SU  T = 32 C = 172 N = color I = 4;
	SU  T = 33 C = 172 N = color I = 7;
	SU  T = 34 C = 172 N = color I = 4;
	SU  T = 35 C = 172 N = color I = 4;
	SU  T = 36 C = 172 N = color I = 7;
	SU  T = 37 C = 172 N = color I = 4;
	SU  T = 38 C = 172 N = color I = 4;
	SU  T = 39 C = 172 N = color I = 4;
	SU  T = 41 C = 172 N = color I = 4;
	SU  T = 42 C = 172 N = color I = 4;
	SU  T = 43 C = 172 N = color I = 4;
	SU  T = 44 C = 172 N = color I = 4;
	SU  T = 45 C = 172 N = color I = 4;
	SU  T = 46 C = 172 N = color I = 4;
	SU  T = 47 C = 172 N = color I = 4;
	SU  T = 48 C = 172 N = color I = 4;
	SU  T = 49 C = 172 N = color I = 4;
	SU  T = 51 C = 172 N = color I = 4;
	SU  T = 52 C = 172 N = color I = 4;
	SU  T = 53 C = 172 N = color I = 4;
	SU  T = 55 C = 172 N = color I = 4;
	SU  T = 56 C = 172 N = color I = 4;
	SU  T = 57 C = 172 N = color I = 4;
	SU  T = 61 C = 172 N = color I = 4;
	SU  T = 62 C = 172 N = color I = 6;
	SU  T = 63 C = 172 N = color I = 4;
	SU  T = 64 C = 172 N = color I = 4;
	SU  T = 65 C = 172 N = color I = 4;
	SU  T = 66 C = 172 N = color I = 4;
	SU  T = 69 C = 172 N = color I = 4;
	SU  T = 71 C = 172 N = color I = 4;
	SU  T = 72 C = 172 N = color I = 4;
	SU  T = 74 C = 172 N = color I = 4;
	SU  T = 76 C = 172 N = color I = 4;
	SU  T = 77 C = 172 N = color I = 4;
	SU  T = 78 C = 172 N = color I = 4;
	SU  T = 80 C = 172 N = color I = 4;
	SU  T = 83 C = 172 N = color I = 4;
	SU  T = 85 C = 172 N = color I = 4;
	SU  T = 86 C = 172 N = color I = 4;
	SU  T = 98 C = 172 N = color I = 4;
	SU  T = 99 C = 172 N = color I = 1;
	SU  T = 100 C = 172 N = color I = 4;
	SU  T = 102 C = 172 N = color I = 4;
	SU  T = 105 C = 172 N = color I = 4;
	SU  T = 107 C = 172 N = color I = 4;
	SU  T = 112 C = 172 N = color I = 4;

	SU  C = 173 N = color I = 0;
	SU  T = 1 C = 173 N = color I = 0;
	SU  T = 2 C = 173 N = color I = 0;
	SU  T = 3 C = 173 N = color I = 0;
	SU  T = 4 C = 173 N = color I = 0;
	SU  T = 5 C = 173 N = color I = 0;
	SU  T = 6 C = 173 N = color I = 0;
	SU  T = 7 C = 173 N = color I = 0;
	SU  T = 8 C = 173 N = color I = 0;
	SU  T = 9 C = 173 N = color I = 0;
	SU  T = 10 C = 173 N = color I = 0;
	SU  T = 11 C = 173 N = color I = 0;
	SU  T = 12 C = 173 N = color I = 0;
	SU  T = 13 C = 173 N = color I = 0;
	SU  T = 15 C = 173 N = color I = 0;
	SU  T = 18 C = 173 N = color I = 0;
	SU  T = 19 C = 173 N = color I = 0;
	SU  T = 20 C = 173 N = color I = 0;
	SU  T = 21 C = 173 N = color I = 0;
	SU  T = 23 C = 173 N = color I = 0;
	SU  T = 24 C = 173 N = color I = 0;
	SU  T = 25 C = 173 N = color I = 0;
	SU  T = 26 C = 173 N = color I = 0;
	SU  T = 27 C = 173 N = color I = 0;
	SU  T = 28 C = 173 N = color I = 7;
	SU  T = 29 C = 173 N = color I = 0;
	SU  T = 30 C = 173 N = color I = 0;
	SU  T = 31 C = 173 N = color I = 0;
	SU  T = 32 C = 173 N = color I = 0;
	SU  T = 33 C = 173 N = color I = 0;
	SU  T = 34 C = 173 N = color I = 0;
	SU  T = 35 C = 173 N = color I = 0;
	SU  T = 36 C = 173 N = color I = 0;
	SU  T = 37 C = 173 N = color I = 0;
	SU  T = 38 C = 173 N = color I = 0;
	SU  T = 39 C = 173 N = color I = 0;
	SU  T = 40 C = 173 N = color I = 0;
	SU  T = 41 C = 173 N = color I = 0;
	SU  T = 42 C = 173 N = color I = 0;
	SU  T = 43 C = 173 N = color I = 0;
	SU  T = 44 C = 173 N = color I = 0;
	SU  T = 45 C = 173 N = color I = 0;
	SU  T = 46 C = 173 N = color I = 0;
	SU  T = 47 C = 173 N = color I = 0;
	SU  T = 48 C = 173 N = color I = 0;
	SU  T = 49 C = 173 N = color I = 0;
	SU  T = 50 C = 173 N = color I = 0;
	SU  T = 51 C = 173 N = color I = 0;
	SU  T = 52 C = 173 N = color I = 0;
	SU  T = 53 C = 173 N = color I = 0;
	SU  T = 55 C = 173 N = color I = 0;
	SU  T = 56 C = 173 N = color I = 0;
	SU  T = 57 C = 173 N = color I = 0;
	SU  T = 58 C = 173 N = color I = 0;
	SU  T = 59 C = 173 N = color I = 0;
	SU  T = 61 C = 173 N = color I = 4;
	SU  T = 62 C = 173 N = color I = 6;
	SU  T = 63 C = 173 N = color I = 0;
	SU  T = 64 C = 173 N = color I = 0;
	SU  T = 65 C = 173 N = color I = 0;
	SU  T = 66 C = 173 N = color I = 0;
	SU  T = 69 C = 173 N = color I = 0;
	SU  T = 71 C = 173 N = color I = 0;
	SU  T = 72 C = 173 N = color I = 0;
	SU  T = 74 C = 173 N = color I = 0;
	SU  T = 76 C = 173 N = color I = 0;
	SU  T = 77 C = 173 N = color I = 0;
	SU  T = 78 C = 173 N = color I = 0;
	SU  T = 79 C = 173 N = color I = 0;
	SU  T = 80 C = 173 N = color I = 0;
	SU  T = 81 C = 173 N = color I = 0;
	SU  T = 82 C = 173 N = color I = 0;
	SU  T = 83 C = 173 N = color I = 0;
	SU  T = 84 C = 173 N = color I = 0;
	SU  T = 85 C = 173 N = color I = 0;
	SU  T = 86 C = 173 N = color I = 0;
	SU  T = 87 C = 173 N = color I = 0;
	SU  T = 90 C = 173 N = color I = 0;
	SU  T = 92 C = 173 N = color I = 0;
	SU  T = 93 C = 173 N = color I = 0;
	SU  T = 98 C = 173 N = color I = 0;
	SU  T = 99 C = 173 N = color I = 0;
	SU  T = 100 C = 173 N = color I = 0;
	SU  T = 102 C = 173 N = color I = 0;
	SU  T = 103 C = 173 N = color I = 0;
	SU  T = 105 C = 173 N = color I = 0;
	SU  T = 107 C = 173 N = color I = 0;
	SU  T = 112 C = 173 N = color I = 0;

	SU  T = 6 C = 174 N = color I = 4;
	SU  T = 7 C = 174 N = color I = 4;
	SU  T = 10 C = 174 N = color I = 4;
	SU  T = 11 C = 174 N = color I = 4;
	SU  T = 12 C = 174 N = color I = 4;
	SU  T = 20 C = 174 N = color I = 4;
	SU  T = 21 C = 174 N = color I = 4;
	SU  T = 23 C = 174 N = color I = 4;
	SU  T = 25 C = 174 N = color I = 4;
	SU  T = 26 C = 174 N = color I = 4;
	SU  T = 27 C = 174 N = color I = 4;
	SU  T = 28 C = 174 N = color I = 7;
	SU  T = 29 C = 174 N = color I = 4;
	SU  T = 30 C = 174 N = color I = 4;
	SU  T = 31 C = 174 N = color I = 4;
	SU  T = 32 C = 174 N = color I = 4;
	SU  T = 33 C = 174 N = color I = 7;
	SU  T = 34 C = 174 N = color I = 4;
	SU  T = 35 C = 174 N = color I = 4;
	SU  T = 36 C = 174 N = color I = 7;
	SU  T = 37 C = 174 N = color I = 4;
	SU  T = 38 C = 174 N = color I = 4;
	SU  T = 39 C = 174 N = color I = 4;
	SU  T = 41 C = 174 N = color I = 4;
	SU  T = 42 C = 174 N = color I = 4;
	SU  T = 43 C = 174 N = color I = 4;
	SU  T = 44 C = 174 N = color I = 4;
	SU  T = 45 C = 174 N = color I = 4;
	SU  T = 46 C = 174 N = color I = 4;
	SU  T = 47 C = 174 N = color I = 4;
	SU  T = 48 C = 174 N = color I = 4;
	SU  T = 49 C = 174 N = color I = 4;
	SU  T = 51 C = 174 N = color I = 4;
	SU  T = 52 C = 174 N = color I = 4;
	SU  T = 53 C = 174 N = color I = 4;
	SU  T = 56 C = 174 N = color I = 4;
	SU  T = 57 C = 174 N = color I = 4;
	SU  T = 61 C = 174 N = color I = 4;
	SU  T = 62 C = 174 N = color I = 6;
	SU  T = 63 C = 174 N = color I = 4;
	SU  T = 64 C = 174 N = color I = 4;
	SU  T = 65 C = 174 N = color I = 4;
	SU  T = 66 C = 174 N = color I = 4;
	SU  T = 69 C = 174 N = color I = 4;
	SU  T = 71 C = 174 N = color I = 4;
	SU  T = 72 C = 174 N = color I = 4;
	SU  T = 74 C = 174 N = color I = 4;
	SU  T = 83 C = 174 N = color I = 4;
	SU  T = 85 C = 174 N = color I = 4;
	SU  T = 98 C = 174 N = color I = 4;
	SU  T = 99 C = 174 N = color I = 1;
	SU  T = 100 C = 174 N = color I = 4;
	SU  T = 102 C = 174 N = color I = 4;
	SU  T = 105 C = 174 N = color I = 4;
	SU  T = 107 C = 174 N = color I = 4;
	SU  T = 112 C = 174 N = color I = 4;

	SU  C = 175 N = color I = 0;
	SU  T = 28 C = 175 N = color I = 7;
	SU  T = 62 C = 175 N = color I = 6;

	SU  T = 6 C = 176 N = color I = 4;
	SU  T = 7 C = 176 N = color I = 4;
	SU  T = 10 C = 176 N = color I = 4;
	SU  T = 12 C = 176 N = color I = 4;
	SU  T = 20 C = 176 N = color I = 4;
	SU  T = 21 C = 176 N = color I = 4;
	SU  T = 25 C = 176 N = color I = 4;
	SU  T = 26 C = 176 N = color I = 4;
	SU  T = 27 C = 176 N = color I = 4;
	SU  T = 28 C = 176 N = color I = 7;
	SU  T = 29 C = 176 N = color I = 4;
	SU  T = 30 C = 176 N = color I = 4;
	SU  T = 31 C = 176 N = color I = 4;
	SU  T = 32 C = 176 N = color I = 4;
	SU  T = 33 C = 176 N = color I = 7;
	SU  T = 34 C = 176 N = color I = 4;
	SU  T = 35 C = 176 N = color I = 4;
	SU  T = 36 C = 176 N = color I = 7;
	SU  T = 37 C = 176 N = color I = 4;
	SU  T = 38 C = 176 N = color I = 4;
	SU  T = 39 C = 176 N = color I = 4;
	SU  T = 41 C = 176 N = color I = 4;
	SU  T = 42 C = 176 N = color I = 4;
	SU  T = 43 C = 176 N = color I = 4;
	SU  T = 44 C = 176 N = color I = 4;
	SU  T = 45 C = 176 N = color I = 4;
	SU  T = 46 C = 176 N = color I = 4;
	SU  T = 47 C = 176 N = color I = 4;
	SU  T = 48 C = 176 N = color I = 4;
	SU  T = 49 C = 176 N = color I = 4;
	SU  T = 51 C = 176 N = color I = 4;
	SU  T = 52 C = 176 N = color I = 4;
	SU  T = 53 C = 176 N = color I = 4;
	SU  T = 55 C = 176 N = color I = 4;
	SU  T = 56 C = 176 N = color I = 4;
	SU  T = 57 C = 176 N = color I = 4;
	SU  T = 61 C = 176 N = color I = 4;
	SU  T = 62 C = 176 N = color I = 6;
	SU  T = 64 C = 176 N = color I = 4;
	SU  T = 65 C = 176 N = color I = 4;
	SU  T = 66 C = 176 N = color I = 4;
	SU  T = 69 C = 176 N = color I = 4;
	SU  T = 71 C = 176 N = color I = 4;
	SU  T = 72 C = 176 N = color I = 4;
	SU  T = 74 C = 176 N = color I = 4;
	SU  T = 77 C = 176 N = color I = 4;
	SU  T = 78 C = 176 N = color I = 4;
	SU  T = 83 C = 176 N = color I = 4;
	SU  T = 85 C = 176 N = color I = 4;
	SU  T = 98 C = 176 N = color I = 4;
	SU  T = 99 C = 176 N = color I = 1;
	SU  T = 100 C = 176 N = color I = 4;
	SU  T = 102 C = 176 N = color I = 4;
	SU  T = 105 C = 176 N = color I = 4;
	SU  T = 107 C = 176 N = color I = 4;
	SU  T = 112 C = 176 N = color I = 4;

	SU  T = 6 C = 177 N = color I = 4;
	SU  T = 7 C = 177 N = color I = 4;
	SU  T = 8 C = 177 N = color I = 4;
	SU  T = 10 C = 177 N = color I = 4;
	SU  T = 12 C = 177 N = color I = 4;
	SU  T = 20 C = 177 N = color I = 4;
	SU  T = 21 C = 177 N = color I = 4;
	SU  T = 25 C = 177 N = color I = 4;
	SU  T = 27 C = 177 N = color I = 4;
	SU  T = 28 C = 177 N = color I = 7;
	SU  T = 29 C = 177 N = color I = 4;
	SU  T = 30 C = 177 N = color I = 4;
	SU  T = 31 C = 177 N = color I = 4;
	SU  T = 32 C = 177 N = color I = 4;
	SU  T = 33 C = 177 N = color I = 7;
	SU  T = 34 C = 177 N = color I = 4;
	SU  T = 35 C = 177 N = color I = 4;
	SU  T = 36 C = 177 N = color I = 7;
	SU  T = 37 C = 177 N = color I = 4;
	SU  T = 38 C = 177 N = color I = 4;
	SU  T = 39 C = 177 N = color I = 4;
	SU  T = 41 C = 177 N = color I = 4;
	SU  T = 42 C = 177 N = color I = 4;
	SU  T = 44 C = 177 N = color I = 4;
	SU  T = 51 C = 177 N = color I = 4;
	SU  T = 52 C = 177 N = color I = 4;
	SU  T = 56 C = 177 N = color I = 4;
	SU  T = 57 C = 177 N = color I = 4;
	SU  T = 61 C = 177 N = color I = 4;
	SU  T = 62 C = 177 N = color I = 6;
	SU  T = 64 C = 177 N = color I = 4;
	SU  T = 65 C = 177 N = color I = 4;
	SU  T = 66 C = 177 N = color I = 4;
	SU  T = 69 C = 177 N = color I = 4;
	SU  T = 71 C = 177 N = color I = 4;
	SU  T = 72 C = 177 N = color I = 4;
	SU  T = 74 C = 177 N = color I = 4;
	SU  T = 76 C = 177 N = color I = 4;
	SU  T = 77 C = 177 N = color I = 4;
	SU  T = 78 C = 177 N = color I = 4;
	SU  T = 80 C = 177 N = color I = 4;
	SU  T = 81 C = 177 N = color I = 4;
	SU  T = 82 C = 177 N = color I = 4;
	SU  T = 83 C = 177 N = color I = 4;
	SU  T = 85 C = 177 N = color I = 4;
	SU  T = 86 C = 177 N = color I = 4;
	SU  T = 99 C = 177 N = color I = 1;
	SU  T = 112 C = 177 N = color I = 4;

	SU  C = 178 N = color I = 1;
	SU  T = 1 C = 178 N = color I = 1;
	SU  T = 2 C = 178 N = color I = 1;
	SU  T = 3 C = 178 N = color I = 1;
	SU  T = 4 C = 178 N = color I = 1;
	SU  T = 5 C = 178 N = color I = 1;
	SU  T = 6 C = 178 N = color I = 1;
	SU  T = 7 C = 178 N = color I = 1;
	SU  T = 8 C = 178 N = color I = 1;
	SU  T = 9 C = 178 N = color I = 1;
	SU  T = 10 C = 178 N = color I = 1;
	SU  T = 11 C = 178 N = color I = 1;
	SU  T = 12 C = 178 N = color I = 1;
	SU  T = 13 C = 178 N = color I = 1;
	SU  T = 15 C = 178 N = color I = 1;
	SU  T = 18 C = 178 N = color I = 1;
	SU  T = 19 C = 178 N = color I = 1;
	SU  T = 20 C = 178 N = color I = 1;
	SU  T = 21 C = 178 N = color I = 1;
	SU  T = 23 C = 178 N = color I = 1;
	SU  T = 24 C = 178 N = color I = 1;
	SU  T = 25 C = 178 N = color I = 1;
	SU  T = 26 C = 178 N = color I = 1;
	SU  T = 27 C = 178 N = color I = 1;
	SU  T = 28 C = 178 N = color I = 7;
	SU  T = 29 C = 178 N = color I = 1;
	SU  T = 30 C = 178 N = color I = 1;
	SU  T = 31 C = 178 N = color I = 1;
	SU  T = 32 C = 178 N = color I = 1;
	SU  T = 33 C = 178 N = color I = 1;
	SU  T = 34 C = 178 N = color I = 1;
	SU  T = 35 C = 178 N = color I = 1;
	SU  T = 36 C = 178 N = color I = 1;
	SU  T = 37 C = 178 N = color I = 1;
	SU  T = 38 C = 178 N = color I = 1;
	SU  T = 39 C = 178 N = color I = 1;
	SU  T = 40 C = 178 N = color I = 1;
	SU  T = 41 C = 178 N = color I = 1;
	SU  T = 42 C = 178 N = color I = 1;
	SU  T = 43 C = 178 N = color I = 1;
	SU  T = 44 C = 178 N = color I = 1;
	SU  T = 45 C = 178 N = color I = 1;
	SU  T = 46 C = 178 N = color I = 1;
	SU  T = 47 C = 178 N = color I = 1;
	SU  T = 48 C = 178 N = color I = 1;
	SU  T = 49 C = 178 N = color I = 1;
	SU  T = 50 C = 178 N = color I = 1;
	SU  T = 51 C = 178 N = color I = 1;
	SU  T = 52 C = 178 N = color I = 1;
	SU  T = 53 C = 178 N = color I = 1;
	SU  T = 55 C = 178 N = color I = 1;
	SU  T = 56 C = 178 N = color I = 1;
	SU  T = 57 C = 178 N = color I = 1;
	SU  T = 58 C = 178 N = color I = 1;
	SU  T = 59 C = 178 N = color I = 1;
	SU  T = 62 C = 178 N = color I = 6;
	TEXT   TAXON = 63 CHARACTER = 178 TEXT = 'no veo los inframrginales en el material de MNHN 1870-465';
	SU  T = 63 C = 178 N = color I = 5;
	TEXT   TAXON = 64 CHARACTER = 178 TEXT = no_veo_los_inframarginales..._en_el_material_del_MNHN...;
	SU  T = 64 C = 178 N = color I = 5;
	SU  T = 65 C = 178 N = color I = 1;
	SU  T = 66 C = 178 N = color I = 1;
	SU  T = 69 C = 178 N = color I = 1;
	SU  T = 71 C = 178 N = color I = 1;
	SU  T = 72 C = 178 N = color I = 1;
	SU  T = 74 C = 178 N = color I = 1;
	SU  T = 76 C = 178 N = color I = 1;
	SU  T = 77 C = 178 N = color I = 1;
	SU  T = 78 C = 178 N = color I = 1;
	SU  T = 79 C = 178 N = color I = 1;
	TEXT   TAXON = 80 CHARACTER = 178 TEXT = 'me parece que hay un solo par...^n^n';
	SU  T = 80 C = 178 N = color I = 1;
	TEXT   TAXON = 81 CHARACTER = 178 TEXT = 'me parece que hay un solo par...^n^n';
	SU  T = 81 C = 178 N = color I = 1;
	SU  T = 82 C = 178 N = color I = 1;
	SU  T = 83 C = 178 N = color I = 1;
	SU  T = 84 C = 178 N = color I = 1;
	SU  T = 85 C = 178 N = color I = 1;
	SU  T = 86 C = 178 N = color I = 1;
	SU  T = 87 C = 178 N = color I = 1;
	SU  T = 90 C = 178 N = color I = 1;
	SU  T = 92 C = 178 N = color I = 1;
	SU  T = 93 C = 178 N = color I = 1;
	SU  T = 98 C = 178 N = color I = 1;
	SU  T = 99 C = 178 N = color I = 1;
	SU  T = 100 C = 178 N = color I = 1;
	SU  T = 102 C = 178 N = color I = 1;
	SU  T = 103 C = 178 N = color I = 1;
	SU  T = 105 C = 178 N = color I = 1;
	SU  T = 107 C = 178 N = color I = 1;
	SU  T = 112 C = 178 N = color I = 1;

	SU  C = 179 N = color I = 0;
	SU  T = 1 C = 179 N = color I = 0;
	SU  T = 2 C = 179 N = color I = 0;
	SU  T = 3 C = 179 N = color I = 0;
	SU  T = 4 C = 179 N = color I = 0;
	SU  T = 5 C = 179 N = color I = 0;
	SU  T = 6 C = 179 N = color I = 0;
	SU  T = 7 C = 179 N = color I = 0;
	SU  T = 8 C = 179 N = color I = 0;
	SU  T = 9 C = 179 N = color I = 0;
	SU  T = 10 C = 179 N = color I = 0;
	SU  T = 11 C = 179 N = color I = 0;
	SU  T = 12 C = 179 N = color I = 0;
	SU  T = 13 C = 179 N = color I = 0;
	SU  T = 15 C = 179 N = color I = 0;
	SU  T = 18 C = 179 N = color I = 0;
	SU  T = 19 C = 179 N = color I = 0;
	SU  T = 20 C = 179 N = color I = 0;
	SU  T = 21 C = 179 N = color I = 0;
	SU  T = 23 C = 179 N = color I = 0;
	SU  T = 24 C = 179 N = color I = 0;
	SU  T = 25 C = 179 N = color I = 0;
	SU  T = 26 C = 179 N = color I = 0;
	SU  T = 27 C = 179 N = color I = 0;
	SU  T = 28 C = 179 N = color I = 7;
	SU  T = 29 C = 179 N = color I = 0;
	SU  T = 30 C = 179 N = color I = 0;
	SU  T = 31 C = 179 N = color I = 0;
	SU  T = 32 C = 179 N = color I = 0;
	SU  T = 33 C = 179 N = color I = 0;
	SU  T = 34 C = 179 N = color I = 0;
	SU  T = 35 C = 179 N = color I = 0;
	SU  T = 36 C = 179 N = color I = 0;
	SU  T = 37 C = 179 N = color I = 0;
	SU  T = 38 C = 179 N = color I = 0;
	SU  T = 39 C = 179 N = color I = 0;
	SU  T = 40 C = 179 N = color I = 0;
	SU  T = 41 C = 179 N = color I = 0;
	SU  T = 42 C = 179 N = color I = 0;
	SU  T = 43 C = 179 N = color I = 0;
	SU  T = 44 C = 179 N = color I = 0;
	SU  T = 45 C = 179 N = color I = 0;
	SU  T = 46 C = 179 N = color I = 0;
	SU  T = 47 C = 179 N = color I = 0;
	SU  T = 48 C = 179 N = color I = 0;
	SU  T = 49 C = 179 N = color I = 0;
	SU  T = 50 C = 179 N = color I = 0;
	SU  T = 51 C = 179 N = color I = 0;
	SU  T = 52 C = 179 N = color I = 0;
	SU  T = 53 C = 179 N = color I = 0;
	SU  T = 55 C = 179 N = color I = 0;
	SU  T = 56 C = 179 N = color I = 0;
	SU  T = 57 C = 179 N = color I = 0;
	SU  T = 58 C = 179 N = color I = 0;
	SU  T = 59 C = 179 N = color I = 0;
	SU  T = 61 C = 179 N = color I = 4;
	SU  T = 62 C = 179 N = color I = 6;
	SU  T = 63 C = 179 N = color I = 0;
	SU  T = 64 C = 179 N = color I = 0;
	SU  T = 65 C = 179 N = color I = 0;
	SU  T = 66 C = 179 N = color I = 0;
	SU  T = 69 C = 179 N = color I = 0;
	SU  T = 71 C = 179 N = color I = 0;
	SU  T = 72 C = 179 N = color I = 0;
	SU  T = 74 C = 179 N = color I = 0;
	SU  T = 76 C = 179 N = color I = 0;
	SU  T = 77 C = 179 N = color I = 0;
	SU  T = 78 C = 179 N = color I = 0;
	SU  T = 79 C = 179 N = color I = 0;
	SU  T = 80 C = 179 N = color I = 0;
	SU  T = 81 C = 179 N = color I = 0;
	SU  T = 82 C = 179 N = color I = 0;
	SU  T = 83 C = 179 N = color I = 0;
	SU  T = 84 C = 179 N = color I = 0;
	SU  T = 85 C = 179 N = color I = 0;
	SU  T = 86 C = 179 N = color I = 0;
	SU  T = 87 C = 179 N = color I = 0;
	SU  T = 90 C = 179 N = color I = 0;
	SU  T = 92 C = 179 N = color I = 0;
	SU  T = 93 C = 179 N = color I = 0;
	SU  T = 98 C = 179 N = color I = 0;
	SU  T = 99 C = 179 N = color I = 1;
	SU  T = 100 C = 179 N = color I = 0;
	SU  T = 102 C = 179 N = color I = 0;
	SU  T = 103 C = 179 N = color I = 0;
	SU  T = 105 C = 179 N = color I = 0;
	SU  T = 107 C = 179 N = color I = 0;
	SU  T = 112 C = 179 N = color I = 0;

	SU  C = 180 N = color I = 0;
	SU  T = 28 C = 180 N = color I = 7;
	SU  T = 62 C = 180 N = color I = 6;
	TEXT   TAXON = 82 CHARACTER = 180 TEXT = '0 en Iverson (1991), pero lo considera contacto peque�o';

	SU  T = 1 C = 181 N = color I = 4;
	SU  T = 2 C = 181 N = color I = 4;
	SU  T = 3 C = 181 N = color I = 4;
	SU  T = 6 C = 181 N = color I = 4;
	SU  T = 11 C = 181 N = color I = 4;
	SU  T = 18 C = 181 N = color I = 4;
	SU  T = 20 C = 181 N = color I = 4;
	SU  T = 28 C = 181 N = color I = 7;
	SU  T = 33 C = 181 N = color I = 7;
	SU  T = 36 C = 181 N = color I = 7;
	SU  T = 61 C = 181 N = color I = 4;
	SU  T = 62 C = 181 N = color I = 6;
	SU  T = 99 C = 181 N = color I = 1;
	TEXT   TAXON = 100 CHARACTER = 181 TEXT = 'MR: this character is ambigous based on photos obtained from V Sukhanov. I changed it from ? to 0.  ';

	SU  T = 6 C = 182 N = color I = 4;
	SU  T = 8 C = 182 N = color I = 4;
	SU  T = 11 C = 182 N = color I = 4;
	SU  T = 18 C = 182 N = color I = 4;
	SU  T = 20 C = 182 N = color I = 4;
	SU  T = 21 C = 182 N = color I = 4;
	SU  T = 26 C = 182 N = color I = 4;
	SU  T = 28 C = 182 N = color I = 7;
	SU  T = 29 C = 182 N = color I = 4;
	SU  T = 30 C = 182 N = color I = 4;
	SU  T = 31 C = 182 N = color I = 4;
	SU  T = 32 C = 182 N = color I = 4;
	SU  T = 33 C = 182 N = color I = 7;
	SU  T = 34 C = 182 N = color I = 4;
	SU  T = 35 C = 182 N = color I = 4;
	SU  T = 36 C = 182 N = color I = 7;
	SU  T = 37 C = 182 N = color I = 4;
	SU  T = 38 C = 182 N = color I = 4;
	SU  T = 39 C = 182 N = color I = 4;
	SU  T = 42 C = 182 N = color I = 4;
	SU  T = 43 C = 182 N = color I = 4;
	SU  T = 45 C = 182 N = color I = 4;
	SU  T = 46 C = 182 N = color I = 4;
	SU  T = 47 C = 182 N = color I = 4;
	SU  T = 49 C = 182 N = color I = 4;
	SU  T = 61 C = 182 N = color I = 4;
	SU  T = 62 C = 182 N = color I = 6;
	SU  T = 99 C = 182 N = color I = 1;

	SU  C = 183 N = color I = 1;
	SU  T = 1 C = 183 N = color I = 1;
	SU  T = 2 C = 183 N = color I = 1;
	SU  T = 3 C = 183 N = color I = 1;
	SU  T = 4 C = 183 N = color I = 1;
	SU  T = 5 C = 183 N = color I = 1;
	SU  T = 6 C = 183 N = color I = 1;
	SU  T = 7 C = 183 N = color I = 1;
	SU  T = 8 C = 183 N = color I = 1;
	SU  T = 9 C = 183 N = color I = 1;
	SU  T = 10 C = 183 N = color I = 1;
	SU  T = 11 C = 183 N = color I = 1;
	SU  T = 12 C = 183 N = color I = 1;
	SU  T = 13 C = 183 N = color I = 1;
	SU  T = 15 C = 183 N = color I = 1;
	SU  T = 18 C = 183 N = color I = 1;
	SU  T = 19 C = 183 N = color I = 1;
	SU  T = 20 C = 183 N = color I = 1;
	SU  T = 21 C = 183 N = color I = 1;
	SU  T = 23 C = 183 N = color I = 1;
	SU  T = 24 C = 183 N = color I = 1;
	SU  T = 25 C = 183 N = color I = 1;
	SU  T = 26 C = 183 N = color I = 1;
	SU  T = 27 C = 183 N = color I = 1;
	SU  T = 28 C = 183 N = color I = 7;
	SU  T = 29 C = 183 N = color I = 1;
	SU  T = 30 C = 183 N = color I = 1;
	SU  T = 31 C = 183 N = color I = 1;
	SU  T = 32 C = 183 N = color I = 1;
	SU  T = 33 C = 183 N = color I = 1;
	SU  T = 34 C = 183 N = color I = 1;
	SU  T = 35 C = 183 N = color I = 1;
	SU  T = 36 C = 183 N = color I = 1;
	SU  T = 37 C = 183 N = color I = 1;
	SU  T = 38 C = 183 N = color I = 1;
	SU  T = 39 C = 183 N = color I = 1;
	SU  T = 40 C = 183 N = color I = 1;
	SU  T = 41 C = 183 N = color I = 1;
	SU  T = 42 C = 183 N = color I = 1;
	SU  T = 43 C = 183 N = color I = 1;
	SU  T = 44 C = 183 N = color I = 1;
	SU  T = 45 C = 183 N = color I = 1;
	SU  T = 46 C = 183 N = color I = 1;
	SU  T = 47 C = 183 N = color I = 1;
	SU  T = 48 C = 183 N = color I = 1;
	SU  T = 49 C = 183 N = color I = 1;
	SU  T = 50 C = 183 N = color I = 1;
	SU  T = 51 C = 183 N = color I = 1;
	SU  T = 52 C = 183 N = color I = 1;
	SU  T = 53 C = 183 N = color I = 1;
	SU  T = 55 C = 183 N = color I = 1;
	SU  T = 56 C = 183 N = color I = 1;
	SU  T = 57 C = 183 N = color I = 1;
	SU  T = 58 C = 183 N = color I = 1;
	SU  T = 59 C = 183 N = color I = 1;
	SU  T = 61 C = 183 N = color I = 4;
	SU  T = 62 C = 183 N = color I = 6;
	SU  T = 63 C = 183 N = color I = 1;
	SU  T = 64 C = 183 N = color I = 1;
	SU  T = 65 C = 183 N = color I = 1;
	SU  T = 66 C = 183 N = color I = 1;
	SU  T = 69 C = 183 N = color I = 1;
	SU  T = 71 C = 183 N = color I = 1;
	SU  T = 72 C = 183 N = color I = 1;
	SU  T = 74 C = 183 N = color I = 1;
	SU  T = 76 C = 183 N = color I = 1;
	SU  T = 77 C = 183 N = color I = 1;
	SU  T = 78 C = 183 N = color I = 1;
	SU  T = 79 C = 183 N = color I = 1;
	SU  T = 80 C = 183 N = color I = 1;
	SU  T = 81 C = 183 N = color I = 1;
	SU  T = 82 C = 183 N = color I = 1;
	SU  T = 83 C = 183 N = color I = 1;
	SU  T = 84 C = 183 N = color I = 1;
	SU  T = 85 C = 183 N = color I = 1;
	SU  T = 86 C = 183 N = color I = 1;
	SU  T = 87 C = 183 N = color I = 1;
	SU  T = 90 C = 183 N = color I = 1;
	SU  T = 92 C = 183 N = color I = 1;
	SU  T = 93 C = 183 N = color I = 1;
	SU  T = 98 C = 183 N = color I = 1;
	SU  T = 99 C = 183 N = color I = 1;
	TEXT   TAXON = 100 CHARACTER = 183 TEXT = 'MR: changed it from 0 to 1 because it is similar to the extent seen in Dracohelys which was scored 1 by Sterli and de la Fuente (in press)';
	SU  T = 100 C = 183 N = color I = 1;
	SU  T = 102 C = 183 N = color I = 1;
	SU  T = 103 C = 183 N = color I = 1;
	SU  T = 105 C = 183 N = color I = 1;
	SU  T = 107 C = 183 N = color I = 1;
	SU  T = 112 C = 183 N = color I = 1;

	SU  T = 2 C = 184 N = color I = 4;
	SU  T = 6 C = 184 N = color I = 4;
	SU  T = 8 C = 184 N = color I = 4;
	SU  T = 18 C = 184 N = color I = 4;
	SU  T = 20 C = 184 N = color I = 4;
	SU  T = 21 C = 184 N = color I = 4;
	SU  T = 28 C = 184 N = color I = 7;
	SU  T = 29 C = 184 N = color I = 4;
	SU  T = 30 C = 184 N = color I = 4;
	SU  T = 31 C = 184 N = color I = 4;
	SU  T = 32 C = 184 N = color I = 4;
	SU  T = 33 C = 184 N = color I = 7;
	SU  T = 34 C = 184 N = color I = 4;
	SU  T = 36 C = 184 N = color I = 7;
	SU  T = 37 C = 184 N = color I = 4;
	SU  T = 38 C = 184 N = color I = 4;
	SU  T = 39 C = 184 N = color I = 4;
	SU  T = 42 C = 184 N = color I = 4;
	SU  T = 45 C = 184 N = color I = 4;
	SU  T = 46 C = 184 N = color I = 4;
	SU  T = 47 C = 184 N = color I = 4;
	SU  T = 49 C = 184 N = color I = 4;
	SU  T = 58 C = 184 N = color I = 4;
	SU  T = 61 C = 184 N = color I = 4;
	SU  T = 62 C = 184 N = color I = 6;
	SU  T = 98 C = 184 N = color I = 4;
	SU  T = 99 C = 184 N = color I = 1;
	TEXT   TAXON = 100 CHARACTER = 184 TEXT = 'MR: after photos from V Sukhanov';
	TEXT   TAXON = 102 CHARACTER = 184 TEXT = 'MR: after Parham and Hutchison 2003';
	SU  T = 105 C = 184 N = color I = 4;
	SU  T = 107 C = 184 N = color I = 4;

	SU  C = 185 N = color I = 0;
	SU  T = 1 C = 185 N = color I = 0;
	SU  T = 2 C = 185 N = color I = 0;
	SU  T = 3 C = 185 N = color I = 0;
	SU  T = 4 C = 185 N = color I = 0;
	SU  T = 5 C = 185 N = color I = 0;
	SU  T = 6 C = 185 N = color I = 0;
	SU  T = 7 C = 185 N = color I = 0;
	SU  T = 8 C = 185 N = color I = 0;
	SU  T = 9 C = 185 N = color I = 0;
	SU  T = 10 C = 185 N = color I = 0;
	SU  T = 11 C = 185 N = color I = 0;
	SU  T = 12 C = 185 N = color I = 0;
	SU  T = 13 C = 185 N = color I = 0;
	SU  T = 15 C = 185 N = color I = 0;
	SU  T = 18 C = 185 N = color I = 0;
	SU  T = 19 C = 185 N = color I = 0;
	SU  T = 20 C = 185 N = color I = 0;
	SU  T = 21 C = 185 N = color I = 0;
	SU  T = 23 C = 185 N = color I = 0;
	SU  T = 24 C = 185 N = color I = 0;
	SU  T = 25 C = 185 N = color I = 0;
	SU  T = 26 C = 185 N = color I = 0;
	SU  T = 27 C = 185 N = color I = 0;
	SU  T = 28 C = 185 N = color I = 7;
	SU  T = 29 C = 185 N = color I = 0;
	SU  T = 30 C = 185 N = color I = 0;
	SU  T = 31 C = 185 N = color I = 0;
	SU  T = 32 C = 185 N = color I = 0;
	SU  T = 33 C = 185 N = color I = 0;
	SU  T = 34 C = 185 N = color I = 0;
	SU  T = 35 C = 185 N = color I = 0;
	SU  T = 36 C = 185 N = color I = 0;
	SU  T = 37 C = 185 N = color I = 0;
	SU  T = 38 C = 185 N = color I = 0;
	SU  T = 39 C = 185 N = color I = 0;
	SU  T = 40 C = 185 N = color I = 0;
	SU  T = 41 C = 185 N = color I = 0;
	SU  T = 42 C = 185 N = color I = 0;
	SU  T = 43 C = 185 N = color I = 0;
	SU  T = 44 C = 185 N = color I = 0;
	SU  T = 45 C = 185 N = color I = 0;
	SU  T = 46 C = 185 N = color I = 0;
	SU  T = 47 C = 185 N = color I = 0;
	SU  T = 48 C = 185 N = color I = 0;
	SU  T = 49 C = 185 N = color I = 0;
	SU  T = 50 C = 185 N = color I = 0;
	SU  T = 51 C = 185 N = color I = 0;
	SU  T = 52 C = 185 N = color I = 0;
	SU  T = 53 C = 185 N = color I = 0;
	TEXT   TAXON = 55 CHARACTER = 185 TEXT = '1 in Kear and Lee (2006)';
	SU  T = 55 C = 185 N = color I = 0;
	SU  T = 56 C = 185 N = color I = 0;
	SU  T = 57 C = 185 N = color I = 0;
	TEXT   TAXON = 58 CHARACTER = 185 TEXT = '1 in Kear and Lee (2006)';
	SU  T = 58 C = 185 N = color I = 0;
	SU  T = 59 C = 185 N = color I = 0;
	SU  T = 61 C = 185 N = color I = 4;
	SU  T = 62 C = 185 N = color I = 6;
	SU  T = 63 C = 185 N = color I = 0;
	SU  T = 64 C = 185 N = color I = 0;
	SU  T = 65 C = 185 N = color I = 0;
	SU  T = 66 C = 185 N = color I = 0;
	SU  T = 69 C = 185 N = color I = 0;
	SU  T = 71 C = 185 N = color I = 0;
	SU  T = 72 C = 185 N = color I = 0;
	SU  T = 74 C = 185 N = color I = 0;
	SU  T = 76 C = 185 N = color I = 0;
	SU  T = 77 C = 185 N = color I = 0;
	SU  T = 78 C = 185 N = color I = 0;
	SU  T = 79 C = 185 N = color I = 0;
	SU  T = 80 C = 185 N = color I = 0;
	SU  T = 81 C = 185 N = color I = 0;
	SU  T = 82 C = 185 N = color I = 0;
	SU  T = 83 C = 185 N = color I = 0;
	SU  T = 84 C = 185 N = color I = 0;
	SU  T = 85 C = 185 N = color I = 0;
	SU  T = 86 C = 185 N = color I = 0;
	SU  T = 87 C = 185 N = color I = 0;
	SU  T = 90 C = 185 N = color I = 0;
	SU  T = 92 C = 185 N = color I = 0;
	SU  T = 93 C = 185 N = color I = 0;
	TEXT   TAXON = 98 CHARACTER = 185 TEXT = 'MR: this is changed from 1 to ? contra Rabi et al. 2013 (it was a mistake)';
	SU  T = 98 C = 185 N = color I = 0;
	SU  T = 99 C = 185 N = color I = 1;
	SU  T = 100 C = 185 N = color I = 0;
	SU  T = 102 C = 185 N = color I = 0;
	SU  T = 103 C = 185 N = color I = 0;
	SU  T = 105 C = 185 N = color I = 0;
	SU  T = 107 C = 185 N = color I = 0;
	SU  T = 112 C = 185 N = color I = 0;

	SU  T = 2 C = 186 N = color I = 4;
	SU  T = 6 C = 186 N = color I = 4;
	SU  T = 8 C = 186 N = color I = 4;
	SU  T = 10 C = 186 N = color I = 4;
	SU  T = 11 C = 186 N = color I = 4;
	SU  T = 12 C = 186 N = color I = 4;
	SU  T = 21 C = 186 N = color I = 4;
	SU  T = 28 C = 186 N = color I = 7;
	SU  T = 33 C = 186 N = color I = 7;
	SU  T = 36 C = 186 N = color I = 7;
	SU  T = 41 C = 186 N = color I = 4;
	SU  T = 42 C = 186 N = color I = 4;
	SU  T = 43 C = 186 N = color I = 4;
	SU  T = 45 C = 186 N = color I = 4;
	SU  T = 47 C = 186 N = color I = 4;
	SU  T = 52 C = 186 N = color I = 4;
	SU  T = 53 C = 186 N = color I = 4;
	SU  T = 61 C = 186 N = color I = 4;
	SU  T = 62 C = 186 N = color I = 6;
	SU  T = 98 C = 186 N = color I = 4;
	SU  T = 99 C = 186 N = color I = 1;

	SU  T = 28 C = 187 N = color I = 7;
	SU  T = 33 C = 187 N = color I = 7;
	SU  T = 36 C = 187 N = color I = 7;
	SU  T = 61 C = 187 N = color I = 4;
	SU  T = 62 C = 187 N = color I = 6;
	SU  T = 85 C = 187 N = color I = 4;
	SU  T = 99 C = 187 N = color I = 1;

	SU  T = 62 C = 188 N = color I = 6;

	SU  T = 62 C = 189 N = color I = 6;

	SU  T = 62 C = 190 N = color I = 6;
	TEXT   TAXON = 107 CHARACTER = 190 TEXT = 'MR: changed from 0 to ?, not preserved/prepared';

	SU  T = 62 C = 191 N = color I = 6;

	SU  C = 192 N = color I = 0;
	SU  T = 1 C = 192 N = color I = 0;
	SU  T = 2 C = 192 N = color I = 0;
	SU  T = 3 C = 192 N = color I = 0;
	SU  T = 4 C = 192 N = color I = 0;
	SU  T = 5 C = 192 N = color I = 0;
	SU  T = 6 C = 192 N = color I = 0;
	SU  T = 7 C = 192 N = color I = 0;
	SU  T = 8 C = 192 N = color I = 0;
	SU  T = 9 C = 192 N = color I = 0;
	SU  T = 10 C = 192 N = color I = 0;
	SU  T = 11 C = 192 N = color I = 0;
	SU  T = 12 C = 192 N = color I = 0;
	SU  T = 13 C = 192 N = color I = 0;
	SU  T = 15 C = 192 N = color I = 0;
	SU  T = 18 C = 192 N = color I = 0;
	SU  T = 19 C = 192 N = color I = 0;
	SU  T = 20 C = 192 N = color I = 0;
	SU  T = 21 C = 192 N = color I = 0;
	SU  T = 23 C = 192 N = color I = 0;
	SU  T = 24 C = 192 N = color I = 0;
	SU  T = 25 C = 192 N = color I = 0;
	SU  T = 26 C = 192 N = color I = 0;
	SU  T = 27 C = 192 N = color I = 0;
	SU  T = 28 C = 192 N = color I = 7;
	SU  T = 29 C = 192 N = color I = 0;
	SU  T = 30 C = 192 N = color I = 0;
	SU  T = 31 C = 192 N = color I = 0;
	SU  T = 32 C = 192 N = color I = 0;
	SU  T = 33 C = 192 N = color I = 0;
	SU  T = 34 C = 192 N = color I = 0;
	SU  T = 35 C = 192 N = color I = 0;
	SU  T = 36 C = 192 N = color I = 0;
	SU  T = 37 C = 192 N = color I = 0;
	SU  T = 38 C = 192 N = color I = 0;
	SU  T = 39 C = 192 N = color I = 0;
	SU  T = 40 C = 192 N = color I = 0;
	SU  T = 41 C = 192 N = color I = 0;
	SU  T = 42 C = 192 N = color I = 0;
	SU  T = 43 C = 192 N = color I = 0;
	SU  T = 44 C = 192 N = color I = 0;
	SU  T = 45 C = 192 N = color I = 0;
	SU  T = 46 C = 192 N = color I = 0;
	SU  T = 47 C = 192 N = color I = 0;
	SU  T = 48 C = 192 N = color I = 0;
	SU  T = 49 C = 192 N = color I = 0;
	SU  T = 50 C = 192 N = color I = 0;
	SU  T = 51 C = 192 N = color I = 0;
	SU  T = 52 C = 192 N = color I = 0;
	SU  T = 53 C = 192 N = color I = 0;
	SU  T = 55 C = 192 N = color I = 0;
	SU  T = 56 C = 192 N = color I = 0;
	SU  T = 57 C = 192 N = color I = 0;
	SU  T = 58 C = 192 N = color I = 0;
	SU  T = 59 C = 192 N = color I = 0;
	SU  T = 61 C = 192 N = color I = 4;
	SU  T = 62 C = 192 N = color I = 6;
	SU  T = 63 C = 192 N = color I = 0;
	SU  T = 64 C = 192 N = color I = 0;
	SU  T = 65 C = 192 N = color I = 0;
	SU  T = 66 C = 192 N = color I = 0;
	SU  T = 69 C = 192 N = color I = 0;
	SU  T = 71 C = 192 N = color I = 0;
	SU  T = 72 C = 192 N = color I = 0;
	SU  T = 74 C = 192 N = color I = 0;
	SU  T = 76 C = 192 N = color I = 0;
	SU  T = 77 C = 192 N = color I = 0;
	SU  T = 78 C = 192 N = color I = 0;
	SU  T = 79 C = 192 N = color I = 0;
	SU  T = 80 C = 192 N = color I = 0;
	SU  T = 81 C = 192 N = color I = 0;
	SU  T = 82 C = 192 N = color I = 0;
	SU  T = 83 C = 192 N = color I = 0;
	SU  T = 84 C = 192 N = color I = 0;
	SU  T = 85 C = 192 N = color I = 0;
	SU  T = 86 C = 192 N = color I = 0;
	SU  T = 87 C = 192 N = color I = 0;
	SU  T = 90 C = 192 N = color I = 0;
	SU  T = 92 C = 192 N = color I = 0;
	SU  T = 93 C = 192 N = color I = 0;
	SU  T = 98 C = 192 N = color I = 0;
	SU  T = 99 C = 192 N = color I = 1;
	SU  T = 100 C = 192 N = color I = 0;
	SU  T = 102 C = 192 N = color I = 0;
	SU  T = 103 C = 192 N = color I = 0;
	SU  T = 105 C = 192 N = color I = 0;
	SU  T = 107 C = 192 N = color I = 0;
	SU  T = 112 C = 192 N = color I = 0;

	SU  C = 193 N = color I = 0;
	SU  T = 28 C = 193 N = color I = 7;
	SU  T = 62 C = 193 N = color I = 6;

	SU  C = 194 N = color I = 0;
	SU  T = 1 C = 194 N = color I = 0;
	SU  T = 2 C = 194 N = color I = 0;
	SU  T = 3 C = 194 N = color I = 0;
	SU  T = 4 C = 194 N = color I = 0;
	SU  T = 5 C = 194 N = color I = 0;
	SU  T = 6 C = 194 N = color I = 0;
	SU  T = 7 C = 194 N = color I = 0;
	SU  T = 8 C = 194 N = color I = 0;
	SU  T = 9 C = 194 N = color I = 0;
	SU  T = 10 C = 194 N = color I = 0;
	SU  T = 11 C = 194 N = color I = 0;
	SU  T = 12 C = 194 N = color I = 0;
	SU  T = 13 C = 194 N = color I = 0;
	SU  T = 15 C = 194 N = color I = 0;
	SU  T = 18 C = 194 N = color I = 0;
	SU  T = 19 C = 194 N = color I = 0;
	SU  T = 20 C = 194 N = color I = 0;
	SU  T = 21 C = 194 N = color I = 0;
	SU  T = 23 C = 194 N = color I = 0;
	SU  T = 24 C = 194 N = color I = 0;
	SU  T = 25 C = 194 N = color I = 0;
	SU  T = 26 C = 194 N = color I = 0;
	SU  T = 27 C = 194 N = color I = 0;
	SU  T = 28 C = 194 N = color I = 7;
	SU  T = 29 C = 194 N = color I = 0;
	SU  T = 30 C = 194 N = color I = 0;
	SU  T = 31 C = 194 N = color I = 0;
	SU  T = 32 C = 194 N = color I = 0;
	SU  T = 33 C = 194 N = color I = 0;
	SU  T = 34 C = 194 N = color I = 0;
	SU  T = 35 C = 194 N = color I = 0;
	SU  T = 36 C = 194 N = color I = 0;
	SU  T = 37 C = 194 N = color I = 0;
	SU  T = 38 C = 194 N = color I = 0;
	SU  T = 39 C = 194 N = color I = 0;
	SU  T = 40 C = 194 N = color I = 0;
	SU  T = 41 C = 194 N = color I = 0;
	SU  T = 42 C = 194 N = color I = 0;
	SU  T = 43 C = 194 N = color I = 0;
	SU  T = 44 C = 194 N = color I = 0;
	SU  T = 45 C = 194 N = color I = 0;
	SU  T = 46 C = 194 N = color I = 0;
	SU  T = 47 C = 194 N = color I = 0;
	SU  T = 48 C = 194 N = color I = 0;
	SU  T = 49 C = 194 N = color I = 0;
	SU  T = 50 C = 194 N = color I = 0;
	SU  T = 51 C = 194 N = color I = 0;
	SU  T = 52 C = 194 N = color I = 0;
	SU  T = 53 C = 194 N = color I = 0;
	TEXT   TAXON = 55 CHARACTER = 194 TEXT = 'Kear and Lee (2006)';
	SU  T = 55 C = 194 N = color I = 0;
	SU  T = 56 C = 194 N = color I = 0;
	SU  T = 57 C = 194 N = color I = 0;
	SU  T = 58 C = 194 N = color I = 0;
	SU  T = 59 C = 194 N = color I = 0;
	SU  T = 61 C = 194 N = color I = 4;
	SU  T = 62 C = 194 N = color I = 6;
	SU  T = 63 C = 194 N = color I = 0;
	SU  T = 64 C = 194 N = color I = 0;
	SU  T = 65 C = 194 N = color I = 0;
	SU  T = 66 C = 194 N = color I = 0;
	SU  T = 69 C = 194 N = color I = 0;
	SU  T = 71 C = 194 N = color I = 0;
	SU  T = 72 C = 194 N = color I = 0;
	SU  T = 74 C = 194 N = color I = 0;
	SU  T = 76 C = 194 N = color I = 0;
	SU  T = 77 C = 194 N = color I = 0;
	SU  T = 78 C = 194 N = color I = 0;
	SU  T = 79 C = 194 N = color I = 0;
	SU  T = 80 C = 194 N = color I = 0;
	SU  T = 81 C = 194 N = color I = 0;
	SU  T = 82 C = 194 N = color I = 0;
	SU  T = 83 C = 194 N = color I = 0;
	SU  T = 84 C = 194 N = color I = 0;
	SU  T = 85 C = 194 N = color I = 0;
	SU  T = 86 C = 194 N = color I = 0;
	SU  T = 87 C = 194 N = color I = 0;
	SU  T = 90 C = 194 N = color I = 0;
	SU  T = 92 C = 194 N = color I = 0;
	SU  T = 93 C = 194 N = color I = 0;
	SU  T = 98 C = 194 N = color I = 0;
	SU  T = 99 C = 194 N = color I = 1;
	SU  T = 100 C = 194 N = color I = 0;
	SU  T = 102 C = 194 N = color I = 0;
	SU  T = 103 C = 194 N = color I = 0;
	SU  T = 105 C = 194 N = color I = 0;
	SU  T = 107 C = 194 N = color I = 0;
	SU  T = 112 C = 194 N = color I = 0;

	SU  C = 195 N = color I = 0;
	SU  T = 1 C = 195 N = color I = 0;
	SU  T = 2 C = 195 N = color I = 0;
	SU  T = 3 C = 195 N = color I = 0;
	SU  T = 4 C = 195 N = color I = 0;
	SU  T = 5 C = 195 N = color I = 0;
	SU  T = 6 C = 195 N = color I = 0;
	SU  T = 7 C = 195 N = color I = 0;
	SU  T = 8 C = 195 N = color I = 0;
	SU  T = 9 C = 195 N = color I = 0;
	SU  T = 10 C = 195 N = color I = 0;
	SU  T = 11 C = 195 N = color I = 0;
	SU  T = 12 C = 195 N = color I = 0;
	SU  T = 13 C = 195 N = color I = 0;
	SU  T = 15 C = 195 N = color I = 0;
	SU  T = 18 C = 195 N = color I = 0;
	SU  T = 19 C = 195 N = color I = 0;
	SU  T = 20 C = 195 N = color I = 0;
	SU  T = 21 C = 195 N = color I = 0;
	SU  T = 23 C = 195 N = color I = 0;
	SU  T = 24 C = 195 N = color I = 0;
	SU  T = 25 C = 195 N = color I = 0;
	SU  T = 26 C = 195 N = color I = 0;
	SU  T = 27 C = 195 N = color I = 0;
	SU  T = 28 C = 195 N = color I = 7;
	SU  T = 29 C = 195 N = color I = 0;
	SU  T = 30 C = 195 N = color I = 0;
	SU  T = 31 C = 195 N = color I = 0;
	SU  T = 32 C = 195 N = color I = 0;
	SU  T = 33 C = 195 N = color I = 0;
	SU  T = 34 C = 195 N = color I = 0;
	SU  T = 35 C = 195 N = color I = 0;
	SU  T = 36 C = 195 N = color I = 0;
	SU  T = 37 C = 195 N = color I = 0;
	SU  T = 38 C = 195 N = color I = 0;
	SU  T = 39 C = 195 N = color I = 0;
	SU  T = 40 C = 195 N = color I = 0;
	SU  T = 41 C = 195 N = color I = 0;
	SU  T = 42 C = 195 N = color I = 0;
	SU  T = 43 C = 195 N = color I = 0;
	SU  T = 44 C = 195 N = color I = 0;
	SU  T = 45 C = 195 N = color I = 0;
	SU  T = 46 C = 195 N = color I = 0;
	SU  T = 47 C = 195 N = color I = 0;
	SU  T = 48 C = 195 N = color I = 0;
	SU  T = 49 C = 195 N = color I = 0;
	SU  T = 50 C = 195 N = color I = 0;
	SU  T = 51 C = 195 N = color I = 0;
	SU  T = 52 C = 195 N = color I = 0;
	SU  T = 53 C = 195 N = color I = 0;
	SU  T = 55 C = 195 N = color I = 0;
	SU  T = 56 C = 195 N = color I = 0;
	SU  T = 57 C = 195 N = color I = 0;
	SU  T = 58 C = 195 N = color I = 0;
	SU  T = 59 C = 195 N = color I = 0;
	SU  T = 61 C = 195 N = color I = 4;
	SU  T = 62 C = 195 N = color I = 6;
	SU  T = 63 C = 195 N = color I = 0;
	SU  T = 64 C = 195 N = color I = 0;
	SU  T = 65 C = 195 N = color I = 0;
	SU  T = 66 C = 195 N = color I = 0;
	SU  T = 69 C = 195 N = color I = 0;
	SU  T = 71 C = 195 N = color I = 0;
	SU  T = 72 C = 195 N = color I = 0;
	SU  T = 74 C = 195 N = color I = 0;
	SU  T = 76 C = 195 N = color I = 0;
	SU  T = 77 C = 195 N = color I = 0;
	SU  T = 78 C = 195 N = color I = 0;
	SU  T = 79 C = 195 N = color I = 0;
	SU  T = 80 C = 195 N = color I = 0;
	SU  T = 81 C = 195 N = color I = 0;
	SU  T = 82 C = 195 N = color I = 0;
	SU  T = 83 C = 195 N = color I = 0;
	SU  T = 84 C = 195 N = color I = 0;
	SU  T = 85 C = 195 N = color I = 0;
	SU  T = 86 C = 195 N = color I = 0;
	SU  T = 87 C = 195 N = color I = 0;
	SU  T = 90 C = 195 N = color I = 0;
	SU  T = 92 C = 195 N = color I = 0;
	SU  T = 93 C = 195 N = color I = 0;
	SU  T = 98 C = 195 N = color I = 0;
	SU  T = 99 C = 195 N = color I = 1;
	TEXT   TAXON = 100 CHARACTER = 195 TEXT = 'MR: this is changed from ? to 1 based on photos from V. Sukhanov ';
	SU  T = 100 C = 195 N = color I = 0;
	SU  T = 102 C = 195 N = color I = 0;
	SU  T = 103 C = 195 N = color I = 0;
	SU  T = 105 C = 195 N = color I = 0;
	SU  T = 107 C = 195 N = color I = 0;
	SU  T = 112 C = 195 N = color I = 0;

	SU  C = 196 N = color I = 0;
	SU  T = 1 C = 196 N = color I = 0;
	SU  T = 2 C = 196 N = color I = 0;
	SU  T = 3 C = 196 N = color I = 0;
	SU  T = 4 C = 196 N = color I = 0;
	SU  T = 5 C = 196 N = color I = 0;
	SU  T = 6 C = 196 N = color I = 0;
	SU  T = 7 C = 196 N = color I = 0;
	SU  T = 8 C = 196 N = color I = 0;
	SU  T = 9 C = 196 N = color I = 0;
	SU  T = 10 C = 196 N = color I = 0;
	SU  T = 11 C = 196 N = color I = 0;
	SU  T = 12 C = 196 N = color I = 0;
	SU  T = 13 C = 196 N = color I = 0;
	SU  T = 15 C = 196 N = color I = 0;
	SU  T = 18 C = 196 N = color I = 0;
	SU  T = 19 C = 196 N = color I = 0;
	SU  T = 20 C = 196 N = color I = 0;
	SU  T = 21 C = 196 N = color I = 0;
	SU  T = 23 C = 196 N = color I = 0;
	SU  T = 24 C = 196 N = color I = 0;
	SU  T = 25 C = 196 N = color I = 0;
	SU  T = 26 C = 196 N = color I = 0;
	SU  T = 27 C = 196 N = color I = 0;
	SU  T = 28 C = 196 N = color I = 7;
	SU  T = 29 C = 196 N = color I = 0;
	SU  T = 30 C = 196 N = color I = 0;
	SU  T = 31 C = 196 N = color I = 0;
	SU  T = 32 C = 196 N = color I = 0;
	SU  T = 33 C = 196 N = color I = 0;
	SU  T = 34 C = 196 N = color I = 0;
	SU  T = 35 C = 196 N = color I = 0;
	SU  T = 36 C = 196 N = color I = 0;
	SU  T = 37 C = 196 N = color I = 0;
	SU  T = 38 C = 196 N = color I = 0;
	SU  T = 39 C = 196 N = color I = 0;
	SU  T = 40 C = 196 N = color I = 0;
	SU  T = 41 C = 196 N = color I = 0;
	SU  T = 42 C = 196 N = color I = 0;
	SU  T = 43 C = 196 N = color I = 0;
	SU  T = 44 C = 196 N = color I = 0;
	SU  T = 45 C = 196 N = color I = 0;
	SU  T = 46 C = 196 N = color I = 0;
	SU  T = 47 C = 196 N = color I = 0;
	SU  T = 48 C = 196 N = color I = 0;
	SU  T = 49 C = 196 N = color I = 0;
	SU  T = 50 C = 196 N = color I = 0;
	SU  T = 51 C = 196 N = color I = 0;
	SU  T = 52 C = 196 N = color I = 0;
	SU  T = 53 C = 196 N = color I = 0;
	SU  T = 55 C = 196 N = color I = 0;
	TEXT   TAXON = 56 CHARACTER = 196 TEXT = 'MR: changed from 0 to 1, this was obviously an error by Sterli and de la Fuente in press';
	SU  T = 56 C = 196 N = color I = 0;
	TEXT   TAXON = 57 CHARACTER = 196 TEXT = 'MR: changed from 0 to 1, this was obviously an error by Sterli and de la Fuente in press';
	SU  T = 57 C = 196 N = color I = 0;
	SU  T = 58 C = 196 N = color I = 0;
	SU  T = 59 C = 196 N = color I = 0;
	SU  T = 61 C = 196 N = color I = 4;
	SU  T = 62 C = 196 N = color I = 6;
	SU  T = 63 C = 196 N = color I = 0;
	SU  T = 64 C = 196 N = color I = 0;
	SU  T = 65 C = 196 N = color I = 0;
	SU  T = 66 C = 196 N = color I = 0;
	SU  T = 69 C = 196 N = color I = 0;
	SU  T = 71 C = 196 N = color I = 0;
	SU  T = 72 C = 196 N = color I = 0;
	SU  T = 74 C = 196 N = color I = 0;
	SU  T = 76 C = 196 N = color I = 0;
	SU  T = 77 C = 196 N = color I = 0;
	SU  T = 78 C = 196 N = color I = 0;
	SU  T = 79 C = 196 N = color I = 0;
	SU  T = 80 C = 196 N = color I = 0;
	SU  T = 81 C = 196 N = color I = 0;
	SU  T = 82 C = 196 N = color I = 0;
	SU  T = 83 C = 196 N = color I = 0;
	SU  T = 84 C = 196 N = color I = 0;
	SU  T = 85 C = 196 N = color I = 0;
	SU  T = 86 C = 196 N = color I = 0;
	SU  T = 87 C = 196 N = color I = 0;
	SU  T = 90 C = 196 N = color I = 0;
	SU  T = 92 C = 196 N = color I = 0;
	SU  T = 93 C = 196 N = color I = 0;
	SU  T = 98 C = 196 N = color I = 0;
	SU  T = 99 C = 196 N = color I = 1;
	TEXT   TAXON = 100 CHARACTER = 196 TEXT = 'MR: changed from ? to 1 based on photos from V Sukhanov';
	SU  T = 100 C = 196 N = color I = 0;
	TEXT   TAXON = 102 CHARACTER = 196 TEXT = 'MR: changed it from 0 to 0&1 because it is kind of in between ';
	SU  T = 102 C = 196 N = color I = 0;
	SU  T = 103 C = 196 N = color I = 0;
	SU  T = 105 C = 196 N = color I = 0;
	SU  T = 107 C = 196 N = color I = 0;
	SU  T = 112 C = 196 N = color I = 0;

	SU  C = 197 N = color I = 0;
	SU  T = 1 C = 197 N = color I = 0;
	SU  T = 2 C = 197 N = color I = 0;
	SU  T = 3 C = 197 N = color I = 0;
	SU  T = 4 C = 197 N = color I = 0;
	SU  T = 5 C = 197 N = color I = 0;
	SU  T = 6 C = 197 N = color I = 0;
	SU  T = 7 C = 197 N = color I = 0;
	SU  T = 8 C = 197 N = color I = 0;
	SU  T = 9 C = 197 N = color I = 0;
	SU  T = 10 C = 197 N = color I = 0;
	SU  T = 11 C = 197 N = color I = 0;
	SU  T = 12 C = 197 N = color I = 0;
	SU  T = 13 C = 197 N = color I = 0;
	SU  T = 15 C = 197 N = color I = 0;
	SU  T = 18 C = 197 N = color I = 0;
	SU  T = 19 C = 197 N = color I = 0;
	SU  T = 20 C = 197 N = color I = 0;
	SU  T = 21 C = 197 N = color I = 0;
	SU  T = 23 C = 197 N = color I = 0;
	SU  T = 24 C = 197 N = color I = 0;
	SU  T = 25 C = 197 N = color I = 0;
	SU  T = 26 C = 197 N = color I = 0;
	SU  T = 27 C = 197 N = color I = 0;
	SU  T = 28 C = 197 N = color I = 7;
	SU  T = 29 C = 197 N = color I = 0;
	SU  T = 30 C = 197 N = color I = 0;
	SU  T = 31 C = 197 N = color I = 0;
	SU  T = 32 C = 197 N = color I = 0;
	SU  T = 33 C = 197 N = color I = 0;
	SU  T = 34 C = 197 N = color I = 0;
	SU  T = 35 C = 197 N = color I = 0;
	SU  T = 36 C = 197 N = color I = 0;
	SU  T = 37 C = 197 N = color I = 0;
	SU  T = 38 C = 197 N = color I = 0;
	SU  T = 39 C = 197 N = color I = 0;
	SU  T = 40 C = 197 N = color I = 0;
	SU  T = 41 C = 197 N = color I = 0;
	SU  T = 42 C = 197 N = color I = 0;
	SU  T = 43 C = 197 N = color I = 0;
	SU  T = 44 C = 197 N = color I = 0;
	SU  T = 45 C = 197 N = color I = 0;
	SU  T = 46 C = 197 N = color I = 0;
	SU  T = 47 C = 197 N = color I = 0;
	SU  T = 48 C = 197 N = color I = 0;
	SU  T = 49 C = 197 N = color I = 0;
	SU  T = 50 C = 197 N = color I = 0;
	SU  T = 51 C = 197 N = color I = 0;
	SU  T = 52 C = 197 N = color I = 0;
	SU  T = 53 C = 197 N = color I = 0;
	SU  T = 55 C = 197 N = color I = 0;
	SU  T = 56 C = 197 N = color I = 0;
	SU  T = 57 C = 197 N = color I = 0;
	SU  T = 58 C = 197 N = color I = 0;
	SU  T = 59 C = 197 N = color I = 0;
	SU  T = 61 C = 197 N = color I = 4;
	SU  T = 62 C = 197 N = color I = 6;
	SU  T = 63 C = 197 N = color I = 0;
	SU  T = 64 C = 197 N = color I = 0;
	SU  T = 65 C = 197 N = color I = 0;
	SU  T = 66 C = 197 N = color I = 0;
	SU  T = 69 C = 197 N = color I = 0;
	SU  T = 71 C = 197 N = color I = 0;
	SU  T = 72 C = 197 N = color I = 0;
	SU  T = 74 C = 197 N = color I = 0;
	SU  T = 76 C = 197 N = color I = 0;
	SU  T = 77 C = 197 N = color I = 0;
	SU  T = 78 C = 197 N = color I = 0;
	SU  T = 79 C = 197 N = color I = 0;
	SU  T = 80 C = 197 N = color I = 0;
	SU  T = 81 C = 197 N = color I = 0;
	SU  T = 82 C = 197 N = color I = 0;
	SU  T = 83 C = 197 N = color I = 0;
	SU  T = 84 C = 197 N = color I = 0;
	SU  T = 85 C = 197 N = color I = 0;
	SU  T = 86 C = 197 N = color I = 0;
	SU  T = 87 C = 197 N = color I = 0;
	SU  T = 90 C = 197 N = color I = 0;
	SU  T = 92 C = 197 N = color I = 0;
	SU  T = 93 C = 197 N = color I = 0;
	SU  T = 98 C = 197 N = color I = 0;
	SU  T = 99 C = 197 N = color I = 0;
	TEXT   TAXON = 100 CHARACTER = 197 TEXT = 'MR: changed it from ? to 0 based on photos from Sukhanov';
	SU  T = 100 C = 197 N = color I = 0;
	SU  T = 102 C = 197 N = color I = 0;
	TEXT   TAXON = 103 CHARACTER = 197 TEXT = 'MR: based on Tong and Brinkman who does not say that it is any different in this regard from Sinemys brevispinus. ';
	SU  T = 103 C = 197 N = color I = 0;
	SU  T = 105 C = 197 N = color I = 0;
	SU  T = 107 C = 197 N = color I = 0;
	SU  T = 112 C = 197 N = color I = 0;

	SU  T = 62 C = 198 N = color I = 6;

	SU  T = 6 C = 199 N = color I = 4;
	SU  T = 8 C = 199 N = color I = 4;
	SU  T = 10 C = 199 N = color I = 4;
	SU  T = 18 C = 199 N = color I = 4;
	SU  T = 20 C = 199 N = color I = 4;
	SU  T = 25 C = 199 N = color I = 4;
	SU  T = 28 C = 199 N = color I = 7;
	SU  T = 33 C = 199 N = color I = 7;
	SU  T = 36 C = 199 N = color I = 7;
	SU  T = 41 C = 199 N = color I = 4;
	SU  T = 42 C = 199 N = color I = 4;
	SU  T = 43 C = 199 N = color I = 4;
	SU  T = 51 C = 199 N = color I = 4;
	SU  T = 61 C = 199 N = color I = 4;
	SU  T = 62 C = 199 N = color I = 6;
	SU  T = 99 C = 199 N = color I = 1;
	SU  T = 103 C = 199 N = color I = 4;
	SU  T = 105 C = 199 N = color I = 4;
	SU  T = 107 C = 199 N = color I = 4;

	SU  T = 6 C = 200 N = color I = 4;
	SU  T = 8 C = 200 N = color I = 4;
	SU  T = 10 C = 200 N = color I = 4;
	SU  T = 11 C = 200 N = color I = 4;
	SU  T = 18 C = 200 N = color I = 4;
	SU  T = 20 C = 200 N = color I = 4;
	SU  T = 25 C = 200 N = color I = 4;
	SU  T = 26 C = 200 N = color I = 4;
	SU  T = 27 C = 200 N = color I = 4;
	SU  T = 28 C = 200 N = color I = 7;
	SU  T = 29 C = 200 N = color I = 4;
	SU  T = 30 C = 200 N = color I = 4;
	SU  T = 31 C = 200 N = color I = 4;
	SU  T = 32 C = 200 N = color I = 4;
	SU  T = 33 C = 200 N = color I = 7;
	SU  T = 34 C = 200 N = color I = 4;
	SU  T = 35 C = 200 N = color I = 4;
	SU  T = 36 C = 200 N = color I = 7;
	SU  T = 37 C = 200 N = color I = 4;
	SU  T = 38 C = 200 N = color I = 4;
	SU  T = 39 C = 200 N = color I = 4;
	SU  T = 41 C = 200 N = color I = 4;
	SU  T = 42 C = 200 N = color I = 4;
	SU  T = 44 C = 200 N = color I = 4;
	SU  T = 46 C = 200 N = color I = 4;
	SU  T = 47 C = 200 N = color I = 4;
	SU  T = 48 C = 200 N = color I = 4;
	SU  T = 49 C = 200 N = color I = 4;
	SU  T = 51 C = 200 N = color I = 4;
	SU  T = 55 C = 200 N = color I = 4;
	SU  T = 56 C = 200 N = color I = 4;
	SU  T = 57 C = 200 N = color I = 4;
	SU  T = 58 C = 200 N = color I = 4;
	SU  T = 59 C = 200 N = color I = 4;
	SU  T = 61 C = 200 N = color I = 4;
	SU  T = 62 C = 200 N = color I = 6;
	SU  T = 63 C = 200 N = color I = 4;
	SU  T = 64 C = 200 N = color I = 4;
	SU  T = 66 C = 200 N = color I = 4;
	SU  T = 69 C = 200 N = color I = 4;
	SU  T = 71 C = 200 N = color I = 4;
	SU  T = 72 C = 200 N = color I = 4;
	SU  T = 74 C = 200 N = color I = 4;
	SU  T = 78 C = 200 N = color I = 4;
	SU  T = 86 C = 200 N = color I = 4;
	SU  T = 87 C = 200 N = color I = 4;
	SU  T = 90 C = 200 N = color I = 4;
	SU  T = 93 C = 200 N = color I = 4;
	SU  T = 98 C = 200 N = color I = 4;
	SU  T = 99 C = 200 N = color I = 1;
	SU  T = 103 C = 200 N = color I = 4;

	SU  T = 6 C = 201 N = color I = 4;
	SU  T = 10 C = 201 N = color I = 4;
	SU  T = 20 C = 201 N = color I = 4;
	SU  T = 28 C = 201 N = color I = 7;
	SU  T = 33 C = 201 N = color I = 7;
	SU  T = 36 C = 201 N = color I = 7;
	SU  T = 61 C = 201 N = color I = 4;
	SU  T = 62 C = 201 N = color I = 6;
	TEXT   TAXON = 80 CHARACTER = 201 TEXT = 'cambi� de 1-->-';
	TEXT   TAXON = 81 CHARACTER = 201 TEXT = 'cambi� de 1-->-';
	TEXT   TAXON = 82 CHARACTER = 201 TEXT = 'cambi� de 1-->-';
	TEXT   TAXON = 98 CHARACTER = 201 TEXT = 'MR:This is seen on the left side of IVPP V9537-1 (contra Brinkman and Peng (1993) ';
	SU  T = 99 C = 201 N = color I = 1;

	SU  T = 6 C = 202 N = color I = 4;
	SU  T = 8 C = 202 N = color I = 4;
	SU  T = 10 C = 202 N = color I = 4;
	SU  T = 12 C = 202 N = color I = 4;
	SU  T = 18 C = 202 N = color I = 4;
	SU  T = 19 C = 202 N = color I = 4;
	SU  T = 20 C = 202 N = color I = 4;
	SU  T = 23 C = 202 N = color I = 4;
	SU  T = 25 C = 202 N = color I = 4;
	SU  T = 28 C = 202 N = color I = 7;
	SU  T = 29 C = 202 N = color I = 4;
	SU  T = 30 C = 202 N = color I = 4;
	SU  T = 31 C = 202 N = color I = 4;
	SU  T = 32 C = 202 N = color I = 4;
	SU  T = 33 C = 202 N = color I = 7;
	SU  T = 34 C = 202 N = color I = 4;
	SU  T = 35 C = 202 N = color I = 4;
	SU  T = 36 C = 202 N = color I = 7;
	SU  T = 37 C = 202 N = color I = 4;
	SU  T = 38 C = 202 N = color I = 4;
	SU  T = 39 C = 202 N = color I = 4;
	SU  T = 42 C = 202 N = color I = 4;
	SU  T = 45 C = 202 N = color I = 4;
	SU  T = 46 C = 202 N = color I = 4;
	SU  T = 47 C = 202 N = color I = 4;
	SU  T = 48 C = 202 N = color I = 4;
	SU  T = 49 C = 202 N = color I = 4;
	SU  T = 51 C = 202 N = color I = 4;
	SU  T = 55 C = 202 N = color I = 4;
	SU  T = 58 C = 202 N = color I = 4;
	SU  T = 59 C = 202 N = color I = 4;
	SU  T = 61 C = 202 N = color I = 4;
	SU  T = 62 C = 202 N = color I = 6;
	SU  T = 98 C = 202 N = color I = 4;
	SU  T = 99 C = 202 N = color I = 1;
	SU  T = 100 C = 202 N = color I = 4;
	SU  T = 102 C = 202 N = color I = 4;
	SU  T = 103 C = 202 N = color I = 4;
	SU  T = 105 C = 202 N = color I = 4;

	SU  T = 6 C = 203 N = color I = 4;
	SU  T = 15 C = 203 N = color I = 4;
	SU  T = 18 C = 203 N = color I = 4;
	SU  T = 28 C = 203 N = color I = 7;
	SU  T = 33 C = 203 N = color I = 7;
	SU  T = 36 C = 203 N = color I = 7;
	SU  T = 61 C = 203 N = color I = 4;
	SU  T = 62 C = 203 N = color I = 6;
	SU  T = 99 C = 203 N = color I = 1;

	SU  T = 4 C = 204 N = color I = 4;
	SU  T = 6 C = 204 N = color I = 4;
	SU  T = 8 C = 204 N = color I = 4;
	SU  T = 21 C = 204 N = color I = 4;
	SU  T = 28 C = 204 N = color I = 7;
	SU  T = 33 C = 204 N = color I = 7;
	SU  T = 36 C = 204 N = color I = 7;
	SU  T = 46 C = 204 N = color I = 4;
	SU  T = 52 C = 204 N = color I = 4;
	SU  T = 61 C = 204 N = color I = 4;
	SU  T = 62 C = 204 N = color I = 6;
	SU  T = 99 C = 204 N = color I = 1;
	TEXT   TAXON = 100 CHARACTER = 204 TEXT = 'MR: based on PIN material';

	SU  C = 205 N = color I = 0;
	SU  T = 1 C = 205 N = color I = 0;
	SU  T = 2 C = 205 N = color I = 0;
	SU  T = 3 C = 205 N = color I = 0;
	SU  T = 4 C = 205 N = color I = 0;
	SU  T = 5 C = 205 N = color I = 0;
	SU  T = 6 C = 205 N = color I = 0;
	SU  T = 7 C = 205 N = color I = 0;
	SU  T = 8 C = 205 N = color I = 0;
	SU  T = 9 C = 205 N = color I = 0;
	SU  T = 10 C = 205 N = color I = 0;
	SU  T = 11 C = 205 N = color I = 0;
	SU  T = 12 C = 205 N = color I = 0;
	SU  T = 13 C = 205 N = color I = 0;
	SU  T = 15 C = 205 N = color I = 0;
	SU  T = 18 C = 205 N = color I = 0;
	SU  T = 19 C = 205 N = color I = 0;
	SU  T = 20 C = 205 N = color I = 0;
	SU  T = 21 C = 205 N = color I = 0;
	SU  T = 23 C = 205 N = color I = 0;
	SU  T = 24 C = 205 N = color I = 0;
	SU  T = 25 C = 205 N = color I = 0;
	SU  T = 26 C = 205 N = color I = 0;
	SU  T = 27 C = 205 N = color I = 0;
	SU  T = 28 C = 205 N = color I = 7;
	SU  T = 29 C = 205 N = color I = 0;
	SU  T = 30 C = 205 N = color I = 0;
	SU  T = 31 C = 205 N = color I = 0;
	SU  T = 32 C = 205 N = color I = 0;
	SU  T = 33 C = 205 N = color I = 0;
	SU  T = 34 C = 205 N = color I = 0;
	SU  T = 35 C = 205 N = color I = 0;
	SU  T = 36 C = 205 N = color I = 0;
	SU  T = 37 C = 205 N = color I = 0;
	SU  T = 38 C = 205 N = color I = 0;
	SU  T = 39 C = 205 N = color I = 0;
	SU  T = 40 C = 205 N = color I = 0;
	SU  T = 41 C = 205 N = color I = 0;
	SU  T = 42 C = 205 N = color I = 0;
	SU  T = 43 C = 205 N = color I = 0;
	SU  T = 44 C = 205 N = color I = 0;
	SU  T = 45 C = 205 N = color I = 0;
	SU  T = 46 C = 205 N = color I = 0;
	SU  T = 47 C = 205 N = color I = 0;
	SU  T = 48 C = 205 N = color I = 0;
	SU  T = 49 C = 205 N = color I = 0;
	SU  T = 50 C = 205 N = color I = 0;
	SU  T = 51 C = 205 N = color I = 0;
	SU  T = 52 C = 205 N = color I = 0;
	SU  T = 53 C = 205 N = color I = 0;
	SU  T = 55 C = 205 N = color I = 0;
	SU  T = 56 C = 205 N = color I = 0;
	SU  T = 57 C = 205 N = color I = 0;
	SU  T = 58 C = 205 N = color I = 0;
	SU  T = 59 C = 205 N = color I = 0;
	SU  T = 61 C = 205 N = color I = 4;
	SU  T = 62 C = 205 N = color I = 6;
	SU  T = 63 C = 205 N = color I = 0;
	SU  T = 64 C = 205 N = color I = 0;
	SU  T = 65 C = 205 N = color I = 0;
	SU  T = 66 C = 205 N = color I = 0;
	SU  T = 69 C = 205 N = color I = 0;
	SU  T = 71 C = 205 N = color I = 0;
	SU  T = 72 C = 205 N = color I = 0;
	SU  T = 74 C = 205 N = color I = 0;
	SU  T = 76 C = 205 N = color I = 0;
	SU  T = 77 C = 205 N = color I = 0;
	SU  T = 78 C = 205 N = color I = 0;
	SU  T = 79 C = 205 N = color I = 0;
	SU  T = 80 C = 205 N = color I = 0;
	SU  T = 81 C = 205 N = color I = 0;
	SU  T = 82 C = 205 N = color I = 0;
	SU  T = 83 C = 205 N = color I = 0;
	SU  T = 84 C = 205 N = color I = 0;
	SU  T = 85 C = 205 N = color I = 0;
	SU  T = 86 C = 205 N = color I = 0;
	SU  T = 87 C = 205 N = color I = 0;
	SU  T = 90 C = 205 N = color I = 0;
	SU  T = 92 C = 205 N = color I = 0;
	SU  T = 93 C = 205 N = color I = 0;
	SU  T = 98 C = 205 N = color I = 0;
	SU  T = 99 C = 205 N = color I = 1;
	SU  T = 100 C = 205 N = color I = 0;
	SU  T = 102 C = 205 N = color I = 0;
	SU  T = 103 C = 205 N = color I = 0;
	SU  T = 105 C = 205 N = color I = 0;
	SU  T = 107 C = 205 N = color I = 0;
	SU  T = 112 C = 205 N = color I = 0;

	SU  C = 206 N = color I = 0;
	SU  T = 1 C = 206 N = color I = 0;
	SU  T = 2 C = 206 N = color I = 0;
	SU  T = 3 C = 206 N = color I = 0;
	SU  T = 4 C = 206 N = color I = 0;
	SU  T = 5 C = 206 N = color I = 0;
	SU  T = 6 C = 206 N = color I = 0;
	SU  T = 7 C = 206 N = color I = 0;
	SU  T = 8 C = 206 N = color I = 0;
	SU  T = 9 C = 206 N = color I = 0;
	SU  T = 10 C = 206 N = color I = 0;
	SU  T = 11 C = 206 N = color I = 0;
	SU  T = 12 C = 206 N = color I = 0;
	SU  T = 13 C = 206 N = color I = 0;
	SU  T = 15 C = 206 N = color I = 0;
	SU  T = 18 C = 206 N = color I = 0;
	SU  T = 19 C = 206 N = color I = 0;
	SU  T = 20 C = 206 N = color I = 0;
	SU  T = 21 C = 206 N = color I = 0;
	SU  T = 23 C = 206 N = color I = 0;
	SU  T = 24 C = 206 N = color I = 0;
	SU  T = 25 C = 206 N = color I = 0;
	SU  T = 26 C = 206 N = color I = 0;
	SU  T = 27 C = 206 N = color I = 0;
	SU  T = 28 C = 206 N = color I = 7;
	SU  T = 29 C = 206 N = color I = 0;
	SU  T = 30 C = 206 N = color I = 0;
	SU  T = 31 C = 206 N = color I = 0;
	SU  T = 32 C = 206 N = color I = 0;
	SU  T = 33 C = 206 N = color I = 0;
	SU  T = 34 C = 206 N = color I = 0;
	SU  T = 35 C = 206 N = color I = 0;
	SU  T = 36 C = 206 N = color I = 0;
	SU  T = 37 C = 206 N = color I = 0;
	SU  T = 38 C = 206 N = color I = 0;
	SU  T = 39 C = 206 N = color I = 0;
	SU  T = 40 C = 206 N = color I = 0;
	SU  T = 41 C = 206 N = color I = 0;
	SU  T = 42 C = 206 N = color I = 0;
	SU  T = 43 C = 206 N = color I = 0;
	SU  T = 44 C = 206 N = color I = 0;
	SU  T = 45 C = 206 N = color I = 0;
	SU  T = 46 C = 206 N = color I = 0;
	SU  T = 47 C = 206 N = color I = 0;
	SU  T = 48 C = 206 N = color I = 0;
	SU  T = 49 C = 206 N = color I = 0;
	SU  T = 50 C = 206 N = color I = 0;
	SU  T = 51 C = 206 N = color I = 0;
	SU  T = 52 C = 206 N = color I = 0;
	SU  T = 53 C = 206 N = color I = 0;
	SU  T = 55 C = 206 N = color I = 0;
	SU  T = 56 C = 206 N = color I = 0;
	SU  T = 57 C = 206 N = color I = 0;
	SU  T = 58 C = 206 N = color I = 0;
	SU  T = 59 C = 206 N = color I = 0;
	SU  T = 61 C = 206 N = color I = 4;
	SU  T = 62 C = 206 N = color I = 6;
	SU  T = 63 C = 206 N = color I = 0;
	SU  T = 64 C = 206 N = color I = 0;
	SU  T = 65 C = 206 N = color I = 0;
	SU  T = 66 C = 206 N = color I = 0;
	SU  T = 69 C = 206 N = color I = 0;
	SU  T = 71 C = 206 N = color I = 0;
	SU  T = 72 C = 206 N = color I = 0;
	SU  T = 74 C = 206 N = color I = 0;
	SU  T = 76 C = 206 N = color I = 0;
	SU  T = 77 C = 206 N = color I = 0;
	SU  T = 78 C = 206 N = color I = 0;
	SU  T = 79 C = 206 N = color I = 0;
	SU  T = 80 C = 206 N = color I = 0;
	SU  T = 81 C = 206 N = color I = 0;
	SU  T = 82 C = 206 N = color I = 0;
	SU  T = 83 C = 206 N = color I = 0;
	SU  T = 84 C = 206 N = color I = 0;
	SU  T = 85 C = 206 N = color I = 0;
	SU  T = 86 C = 206 N = color I = 0;
	SU  T = 87 C = 206 N = color I = 0;
	SU  T = 90 C = 206 N = color I = 0;
	SU  T = 92 C = 206 N = color I = 0;
	SU  T = 93 C = 206 N = color I = 0;
	SU  T = 98 C = 206 N = color I = 0;
	SU  T = 99 C = 206 N = color I = 1;
	SU  T = 100 C = 206 N = color I = 0;
	SU  T = 102 C = 206 N = color I = 0;
	SU  T = 103 C = 206 N = color I = 0;
	SU  T = 105 C = 206 N = color I = 0;
	SU  T = 107 C = 206 N = color I = 0;
	SU  T = 112 C = 206 N = color I = 0;

	SU  T = 1 C = 207 N = color I = 4;
	SU  T = 2 C = 207 N = color I = 4;
	SU  T = 4 C = 207 N = color I = 4;
	SU  T = 6 C = 207 N = color I = 4;
	SU  T = 8 C = 207 N = color I = 4;
	SU  T = 10 C = 207 N = color I = 4;
	SU  T = 18 C = 207 N = color I = 4;
	SU  T = 20 C = 207 N = color I = 4;
	SU  T = 21 C = 207 N = color I = 4;
	SU  T = 23 C = 207 N = color I = 4;
	SU  T = 28 C = 207 N = color I = 7;
	SU  T = 33 C = 207 N = color I = 7;
	SU  T = 36 C = 207 N = color I = 7;
	SU  T = 46 C = 207 N = color I = 4;
	SU  T = 47 C = 207 N = color I = 4;
	SU  T = 49 C = 207 N = color I = 4;
	SU  T = 55 C = 207 N = color I = 4;
	SU  T = 61 C = 207 N = color I = 4;
	SU  T = 62 C = 207 N = color I = 6;
	SU  T = 63 C = 207 N = color I = 4;
	SU  T = 64 C = 207 N = color I = 4;
	SU  T = 65 C = 207 N = color I = 4;
	SU  T = 98 C = 207 N = color I = 4;
	SU  T = 99 C = 207 N = color I = 1;

	SU  C = 208 N = color I = 0;
	SU  T = 28 C = 208 N = color I = 7;
	SU  T = 62 C = 208 N = color I = 6;

	SU  C = 209 N = color I = 0;
	SU  T = 28 C = 209 N = color I = 7;
	SU  T = 62 C = 209 N = color I = 6;

	SU  C = 210 N = color I = 0;
	SU  T = 28 C = 210 N = color I = 7;
	SU  T = 62 C = 210 N = color I = 6;

	SU  T = 1 C = 211 N = color I = 4;
	SU  T = 2 C = 211 N = color I = 4;
	SU  T = 3 C = 211 N = color I = 4;
	SU  T = 4 C = 211 N = color I = 4;
	SU  T = 6 C = 211 N = color I = 4;
	SU  T = 8 C = 211 N = color I = 4;
	SU  T = 28 C = 211 N = color I = 7;
	SU  T = 33 C = 211 N = color I = 7;
	SU  T = 36 C = 211 N = color I = 7;
	SU  T = 61 C = 211 N = color I = 4;
	SU  T = 62 C = 211 N = color I = 6;
	SU  T = 99 C = 211 N = color I = 1;
	TEXT   TAXON = 100 CHARACTER = 211 TEXT = 'MR: after PIN material';

	SU  T = 1 C = 212 N = color I = 4;
	SU  T = 2 C = 212 N = color I = 4;
	SU  T = 3 C = 212 N = color I = 4;
	SU  T = 4 C = 212 N = color I = 4;
	SU  T = 28 C = 212 N = color I = 7;
	SU  T = 33 C = 212 N = color I = 7;
	SU  T = 36 C = 212 N = color I = 7;
	SU  T = 61 C = 212 N = color I = 4;
	SU  T = 62 C = 212 N = color I = 6;
	SU  T = 99 C = 212 N = color I = 1;

	SU  T = 6 C = 213 N = color I = 4;
	SU  T = 7 C = 213 N = color I = 4;
	SU  T = 8 C = 213 N = color I = 4;
	SU  T = 28 C = 213 N = color I = 7;
	SU  T = 33 C = 213 N = color I = 7;
	SU  T = 36 C = 213 N = color I = 7;
	SU  T = 61 C = 213 N = color I = 4;
	SU  T = 62 C = 213 N = color I = 6;
	SU  T = 99 C = 213 N = color I = 1;
	TEXT   TAXON = 100 CHARACTER = 213 TEXT = 'MR: after PIN material';
	TEXT   TAXON = 102 CHARACTER = 213 TEXT = 'MR: after photos of TMP material';

	SU  C = 214 N = color I = 0;
	SU  T = 28 C = 214 N = color I = 7;
	SU  T = 62 C = 214 N = color I = 6;
	TEXT   TAXON = 100 CHARACTER = 214 TEXT = 'MR: after PIN material';

	SU  C = 215 N = color I = 0;
	SU  T = 28 C = 215 N = color I = 7;
	SU  T = 62 C = 215 N = color I = 6;
	TEXT   TAXON = 79 CHARACTER = 215 TEXT = 'Hutchison (1991)';
	TEXT   TAXON = 86 CHARACTER = 215 TEXT = 'Hutchison (1991)';

	SU  C = 216 N = color I = 0;
	TEXT   TAXON = 27 CHARACTER = 216 TEXT = preguntarle_a_Marce!;
	SU  T = 28 C = 216 N = color I = 7;
	SU  T = 62 C = 216 N = color I = 6;

	SU  T = 62 C = 217 N = color I = 6;
	TEXT   TAXON = 100 CHARACTER = 217 TEXT = 'MR: after PIN material';

	SU  C = 218 N = color I = 0;
	SU  T = 28 C = 218 N = color I = 7;
	SU  T = 62 C = 218 N = color I = 6;
	TEXT   TAXON = 100 CHARACTER = 218 TEXT = 'MR: after PIN material';

	SU  C = 219 N = color I = 0;
	SU  T = 28 C = 219 N = color I = 7;
	SU  T = 62 C = 219 N = color I = 6;
	TEXT   TAXON = 100 CHARACTER = 219 TEXT = 'MR: after PIN material';

	SU  T = 6 C = 220 N = color I = 4;
	SU  T = 10 C = 220 N = color I = 4;
	SU  T = 11 C = 220 N = color I = 4;
	SU  T = 12 C = 220 N = color I = 4;
	SU  T = 18 C = 220 N = color I = 4;
	SU  T = 20 C = 220 N = color I = 4;
	SU  T = 21 C = 220 N = color I = 4;
	SU  T = 23 C = 220 N = color I = 4;
	SU  T = 28 C = 220 N = color I = 7;
	SU  T = 33 C = 220 N = color I = 7;
	SU  T = 36 C = 220 N = color I = 7;
	SU  T = 41 C = 220 N = color I = 4;
	SU  T = 42 C = 220 N = color I = 4;
	SU  T = 43 C = 220 N = color I = 4;
	SU  T = 44 C = 220 N = color I = 4;
	SU  T = 45 C = 220 N = color I = 4;
	SU  T = 46 C = 220 N = color I = 4;
	SU  T = 47 C = 220 N = color I = 4;
	SU  T = 48 C = 220 N = color I = 4;
	SU  T = 49 C = 220 N = color I = 4;
	SU  T = 51 C = 220 N = color I = 4;
	SU  T = 52 C = 220 N = color I = 4;
	SU  T = 55 C = 220 N = color I = 4;
	SU  T = 56 C = 220 N = color I = 4;
	SU  T = 57 C = 220 N = color I = 4;
	SU  T = 58 C = 220 N = color I = 4;
	SU  T = 59 C = 220 N = color I = 4;
	SU  T = 61 C = 220 N = color I = 4;
	SU  T = 62 C = 220 N = color I = 6;
	SU  T = 63 C = 220 N = color I = 4;
	SU  T = 64 C = 220 N = color I = 4;
	SU  T = 65 C = 220 N = color I = 4;
	SU  T = 66 C = 220 N = color I = 4;
	SU  T = 69 C = 220 N = color I = 4;
	SU  T = 71 C = 220 N = color I = 4;
	SU  T = 72 C = 220 N = color I = 4;
	SU  T = 74 C = 220 N = color I = 4;
	SU  T = 76 C = 220 N = color I = 4;
	SU  T = 77 C = 220 N = color I = 4;
	SU  T = 78 C = 220 N = color I = 4;
	SU  T = 80 C = 220 N = color I = 4;
	SU  T = 81 C = 220 N = color I = 4;
	SU  T = 82 C = 220 N = color I = 4;
	SU  T = 83 C = 220 N = color I = 4;
	SU  T = 85 C = 220 N = color I = 4;
	SU  T = 87 C = 220 N = color I = 4;
	SU  T = 90 C = 220 N = color I = 4;
	SU  T = 93 C = 220 N = color I = 4;
	SU  T = 98 C = 220 N = color I = 4;
	SU  T = 99 C = 220 N = color I = 1;
	SU  T = 100 C = 220 N = color I = 4;
	SU  T = 102 C = 220 N = color I = 4;
	SU  T = 103 C = 220 N = color I = 4;
	SU  T = 105 C = 220 N = color I = 4;
	SU  T = 107 C = 220 N = color I = 4;

	SU  C = 221 N = color I = 0;
	SU  T = 28 C = 221 N = color I = 7;
	TEXT   TAXON = 55 CHARACTER = 221 TEXT = 'Kear and Lee (2006)';
	SU  T = 62 C = 221 N = color I = 6;

	SU  C = 222 N = color I = 0;
	SU  T = 28 C = 222 N = color I = 7;
	SU  T = 62 C = 222 N = color I = 6;

	SU  C = 223 N = color I = 0;
	SU  T = 28 C = 223 N = color I = 7;
	SU  T = 62 C = 223 N = color I = 6;

	SU  T = 1 C = 224 N = color I = 4;
	SU  T = 3 C = 224 N = color I = 4;
	SU  T = 4 C = 224 N = color I = 4;
	SU  T = 6 C = 224 N = color I = 4;
	SU  T = 8 C = 224 N = color I = 4;
	SU  T = 28 C = 224 N = color I = 7;
	SU  T = 33 C = 224 N = color I = 7;
	SU  T = 36 C = 224 N = color I = 7;
	SU  T = 61 C = 224 N = color I = 4;
	SU  T = 62 C = 224 N = color I = 6;
	SU  T = 99 C = 224 N = color I = 1;
	TEXT   TAXON = 100 CHARACTER = 224 TEXT = 'MR: after PIN material';

	SU  T = 25 C = 225 N = color I = 4;
	SU  T = 28 C = 225 N = color I = 7;
	SU  T = 33 C = 225 N = color I = 7;
	SU  T = 36 C = 225 N = color I = 7;
	SU  T = 61 C = 225 N = color I = 4;
	SU  T = 62 C = 225 N = color I = 6;
	SU  T = 99 C = 225 N = color I = 1;

	SU  T = 25 C = 226 N = color I = 4;
	SU  T = 26 C = 226 N = color I = 4;
	SU  T = 28 C = 226 N = color I = 7;
	SU  T = 33 C = 226 N = color I = 7;
	SU  T = 36 C = 226 N = color I = 7;
	SU  T = 61 C = 226 N = color I = 4;
	SU  T = 62 C = 226 N = color I = 6;
	SU  T = 99 C = 226 N = color I = 1;

	SU  T = 1 C = 227 N = color I = 4;
	SU  T = 2 C = 227 N = color I = 4;
	SU  T = 3 C = 227 N = color I = 4;
	SU  T = 4 C = 227 N = color I = 4;
	SU  T = 6 C = 227 N = color I = 4;
	SU  T = 7 C = 227 N = color I = 4;
	SU  T = 10 C = 227 N = color I = 4;
	SU  T = 18 C = 227 N = color I = 4;
	SU  T = 20 C = 227 N = color I = 4;
	SU  T = 21 C = 227 N = color I = 4;
	SU  T = 23 C = 227 N = color I = 4;
	SU  T = 25 C = 227 N = color I = 4;
	SU  T = 28 C = 227 N = color I = 7;
	SU  T = 29 C = 227 N = color I = 4;
	SU  T = 30 C = 227 N = color I = 4;
	SU  T = 31 C = 227 N = color I = 4;
	SU  T = 32 C = 227 N = color I = 4;
	SU  T = 33 C = 227 N = color I = 7;
	SU  T = 34 C = 227 N = color I = 4;
	SU  T = 35 C = 227 N = color I = 4;
	SU  T = 36 C = 227 N = color I = 7;
	SU  T = 37 C = 227 N = color I = 4;
	SU  T = 38 C = 227 N = color I = 4;
	SU  T = 39 C = 227 N = color I = 4;
	SU  T = 41 C = 227 N = color I = 4;
	SU  T = 42 C = 227 N = color I = 4;
	SU  T = 46 C = 227 N = color I = 4;
	SU  T = 48 C = 227 N = color I = 4;
	SU  T = 51 C = 227 N = color I = 4;
	SU  T = 55 C = 227 N = color I = 4;
	SU  T = 56 C = 227 N = color I = 4;
	SU  T = 57 C = 227 N = color I = 4;
	SU  T = 58 C = 227 N = color I = 4;
	SU  T = 59 C = 227 N = color I = 4;
	SU  T = 61 C = 227 N = color I = 4;
	SU  T = 62 C = 227 N = color I = 6;
	SU  T = 63 C = 227 N = color I = 4;
	SU  T = 64 C = 227 N = color I = 4;
	SU  T = 65 C = 227 N = color I = 4;
	SU  T = 66 C = 227 N = color I = 4;
	SU  T = 69 C = 227 N = color I = 4;
	SU  T = 71 C = 227 N = color I = 4;
	SU  T = 72 C = 227 N = color I = 4;
	SU  T = 74 C = 227 N = color I = 4;
	SU  T = 76 C = 227 N = color I = 4;
	SU  T = 78 C = 227 N = color I = 4;
	SU  T = 83 C = 227 N = color I = 4;
	SU  T = 85 C = 227 N = color I = 4;
	SU  T = 87 C = 227 N = color I = 4;
	SU  T = 90 C = 227 N = color I = 4;
	SU  T = 93 C = 227 N = color I = 4;
	SU  T = 98 C = 227 N = color I = 4;
	SU  T = 99 C = 227 N = color I = 1;
	SU  T = 102 C = 227 N = color I = 4;
	SU  T = 105 C = 227 N = color I = 4;

	SU  C = 228 N = color I = 0;
	SU  T = 1 C = 228 N = color I = 0;
	SU  T = 2 C = 228 N = color I = 0;
	SU  T = 3 C = 228 N = color I = 0;
	SU  T = 4 C = 228 N = color I = 0;
	SU  T = 5 C = 228 N = color I = 0;
	SU  T = 6 C = 228 N = color I = 0;
	SU  T = 7 C = 228 N = color I = 0;
	SU  T = 8 C = 228 N = color I = 0;
	SU  T = 9 C = 228 N = color I = 0;
	SU  T = 10 C = 228 N = color I = 0;
	SU  T = 11 C = 228 N = color I = 0;
	SU  T = 12 C = 228 N = color I = 0;
	SU  T = 13 C = 228 N = color I = 0;
	SU  T = 15 C = 228 N = color I = 0;
	SU  T = 18 C = 228 N = color I = 0;
	SU  T = 19 C = 228 N = color I = 0;
	SU  T = 20 C = 228 N = color I = 0;
	SU  T = 21 C = 228 N = color I = 0;
	SU  T = 23 C = 228 N = color I = 0;
	SU  T = 24 C = 228 N = color I = 0;
	SU  T = 25 C = 228 N = color I = 0;
	SU  T = 26 C = 228 N = color I = 0;
	SU  T = 27 C = 228 N = color I = 0;
	SU  T = 28 C = 228 N = color I = 7;
	SU  T = 29 C = 228 N = color I = 0;
	SU  T = 30 C = 228 N = color I = 0;
	SU  T = 31 C = 228 N = color I = 0;
	SU  T = 32 C = 228 N = color I = 0;
	SU  T = 33 C = 228 N = color I = 0;
	SU  T = 34 C = 228 N = color I = 0;
	SU  T = 35 C = 228 N = color I = 0;
	SU  T = 36 C = 228 N = color I = 0;
	SU  T = 37 C = 228 N = color I = 0;
	SU  T = 38 C = 228 N = color I = 0;
	SU  T = 39 C = 228 N = color I = 0;
	SU  T = 40 C = 228 N = color I = 0;
	SU  T = 41 C = 228 N = color I = 0;
	SU  T = 42 C = 228 N = color I = 0;
	SU  T = 43 C = 228 N = color I = 0;
	SU  T = 44 C = 228 N = color I = 0;
	SU  T = 45 C = 228 N = color I = 0;
	SU  T = 46 C = 228 N = color I = 0;
	SU  T = 47 C = 228 N = color I = 0;
	SU  T = 48 C = 228 N = color I = 0;
	SU  T = 49 C = 228 N = color I = 0;
	SU  T = 50 C = 228 N = color I = 0;
	SU  T = 51 C = 228 N = color I = 0;
	SU  T = 52 C = 228 N = color I = 0;
	SU  T = 53 C = 228 N = color I = 0;
	SU  T = 55 C = 228 N = color I = 0;
	SU  T = 56 C = 228 N = color I = 0;
	SU  T = 57 C = 228 N = color I = 0;
	SU  T = 58 C = 228 N = color I = 0;
	SU  T = 59 C = 228 N = color I = 0;
	SU  T = 61 C = 228 N = color I = 4;
	SU  T = 62 C = 228 N = color I = 6;
	SU  T = 63 C = 228 N = color I = 0;
	SU  T = 64 C = 228 N = color I = 0;
	SU  T = 65 C = 228 N = color I = 0;
	SU  T = 66 C = 228 N = color I = 0;
	SU  T = 69 C = 228 N = color I = 0;
	SU  T = 71 C = 228 N = color I = 0;
	SU  T = 72 C = 228 N = color I = 0;
	SU  T = 74 C = 228 N = color I = 0;
	SU  T = 76 C = 228 N = color I = 0;
	SU  T = 77 C = 228 N = color I = 0;
	SU  T = 78 C = 228 N = color I = 0;
	SU  T = 79 C = 228 N = color I = 0;
	SU  T = 80 C = 228 N = color I = 0;
	SU  T = 81 C = 228 N = color I = 0;
	SU  T = 82 C = 228 N = color I = 0;
	TEXT   TAXON = 83 CHARACTER = 228 TEXT = 'Hirayama (2001); Joyce and Norell (2005)';
	SU  T = 83 C = 228 N = color I = 0;
	SU  T = 84 C = 228 N = color I = 0;
	TEXT   TAXON = 85 CHARACTER = 228 TEXT = 'Hirayama (2001); Joyce and Norell (2005)';
	SU  T = 85 C = 228 N = color I = 0;
	SU  T = 86 C = 228 N = color I = 0;
	SU  T = 87 C = 228 N = color I = 0;
	SU  T = 90 C = 228 N = color I = 0;
	SU  T = 92 C = 228 N = color I = 0;
	SU  T = 93 C = 228 N = color I = 0;
	SU  T = 98 C = 228 N = color I = 0;
	SU  T = 99 C = 228 N = color I = 1;
	SU  T = 100 C = 228 N = color I = 0;
	SU  T = 102 C = 228 N = color I = 0;
	SU  T = 103 C = 228 N = color I = 0;
	SU  T = 105 C = 228 N = color I = 0;
	SU  T = 107 C = 228 N = color I = 0;
	SU  T = 112 C = 228 N = color I = 0;

	SU  C = 229 N = color I = 0;
	SU  T = 28 C = 229 N = color I = 7;
	SU  T = 62 C = 229 N = color I = 6;

	SU  T = 6 C = 230 N = color I = 4;
	SU  T = 8 C = 230 N = color I = 4;
	SU  T = 28 C = 230 N = color I = 7;
	SU  T = 33 C = 230 N = color I = 7;
	SU  T = 36 C = 230 N = color I = 7;
	SU  T = 61 C = 230 N = color I = 4;
	SU  T = 62 C = 230 N = color I = 6;
	SU  T = 99 C = 230 N = color I = 1;

	SU  T = 1 C = 231 N = color I = 4;
	SU  T = 6 C = 231 N = color I = 4;
	SU  T = 8 C = 231 N = color I = 4;
	SU  T = 18 C = 231 N = color I = 4;
	SU  T = 28 C = 231 N = color I = 7;
	SU  T = 33 C = 231 N = color I = 7;
	SU  T = 36 C = 231 N = color I = 7;
	SU  T = 61 C = 231 N = color I = 4;
	SU  T = 62 C = 231 N = color I = 6;
	SU  T = 66 C = 231 N = color I = 4;
	SU  T = 69 C = 231 N = color I = 4;
	SU  T = 83 C = 231 N = color I = 4;
	SU  T = 99 C = 231 N = color I = 1;

	SU  T = 1 C = 232 N = color I = 4;
	SU  T = 6 C = 232 N = color I = 4;
	SU  T = 8 C = 232 N = color I = 4;
	SU  T = 10 C = 232 N = color I = 4;
	SU  T = 18 C = 232 N = color I = 4;
	SU  T = 20 C = 232 N = color I = 4;
	SU  T = 28 C = 232 N = color I = 7;
	SU  T = 29 C = 232 N = color I = 4;
	SU  T = 30 C = 232 N = color I = 4;
	SU  T = 31 C = 232 N = color I = 4;
	SU  T = 32 C = 232 N = color I = 4;
	SU  T = 33 C = 232 N = color I = 7;
	SU  T = 34 C = 232 N = color I = 4;
	SU  T = 35 C = 232 N = color I = 4;
	SU  T = 36 C = 232 N = color I = 7;
	SU  T = 37 C = 232 N = color I = 4;
	SU  T = 38 C = 232 N = color I = 4;
	SU  T = 39 C = 232 N = color I = 4;
	SU  T = 43 C = 232 N = color I = 4;
	SU  T = 46 C = 232 N = color I = 4;
	SU  T = 51 C = 232 N = color I = 4;
	SU  T = 52 C = 232 N = color I = 4;
	SU  T = 61 C = 232 N = color I = 4;
	SU  T = 62 C = 232 N = color I = 6;
	SU  T = 63 C = 232 N = color I = 4;
	SU  T = 64 C = 232 N = color I = 4;
	SU  T = 65 C = 232 N = color I = 4;
	SU  T = 66 C = 232 N = color I = 4;
	SU  T = 69 C = 232 N = color I = 4;
	SU  T = 71 C = 232 N = color I = 4;
	SU  T = 74 C = 232 N = color I = 4;
	SU  T = 76 C = 232 N = color I = 4;
	SU  T = 77 C = 232 N = color I = 4;
	SU  T = 78 C = 232 N = color I = 4;
	SU  T = 80 C = 232 N = color I = 4;
	SU  T = 81 C = 232 N = color I = 4;
	SU  T = 82 C = 232 N = color I = 4;
	SU  T = 83 C = 232 N = color I = 4;
	SU  T = 85 C = 232 N = color I = 4;
	SU  T = 87 C = 232 N = color I = 4;
	SU  T = 90 C = 232 N = color I = 4;
	SU  T = 92 C = 232 N = color I = 4;
	SU  T = 93 C = 232 N = color I = 4;
	SU  T = 99 C = 232 N = color I = 1;
	SU  T = 102 C = 232 N = color I = 4;
	SU  T = 103 C = 232 N = color I = 4;
	SU  T = 107 C = 232 N = color I = 4;

	SU  T = 1 C = 233 N = color I = 4;
	SU  T = 6 C = 233 N = color I = 4;
	SU  T = 8 C = 233 N = color I = 4;
	SU  T = 10 C = 233 N = color I = 4;
	SU  T = 18 C = 233 N = color I = 4;
	SU  T = 20 C = 233 N = color I = 4;
	SU  T = 28 C = 233 N = color I = 7;
	SU  T = 29 C = 233 N = color I = 4;
	SU  T = 30 C = 233 N = color I = 4;
	SU  T = 31 C = 233 N = color I = 4;
	SU  T = 32 C = 233 N = color I = 4;
	SU  T = 33 C = 233 N = color I = 7;
	SU  T = 34 C = 233 N = color I = 4;
	SU  T = 35 C = 233 N = color I = 4;
	SU  T = 36 C = 233 N = color I = 7;
	SU  T = 37 C = 233 N = color I = 4;
	SU  T = 38 C = 233 N = color I = 4;
	SU  T = 39 C = 233 N = color I = 4;
	SU  T = 43 C = 233 N = color I = 4;
	SU  T = 46 C = 233 N = color I = 4;
	SU  T = 51 C = 233 N = color I = 4;
	SU  T = 52 C = 233 N = color I = 4;
	SU  T = 55 C = 233 N = color I = 4;
	SU  T = 56 C = 233 N = color I = 4;
	SU  T = 57 C = 233 N = color I = 4;
	SU  T = 59 C = 233 N = color I = 4;
	SU  T = 61 C = 233 N = color I = 4;
	SU  T = 62 C = 233 N = color I = 6;
	SU  T = 63 C = 233 N = color I = 4;
	SU  T = 64 C = 233 N = color I = 4;
	SU  T = 65 C = 233 N = color I = 4;
	SU  T = 66 C = 233 N = color I = 4;
	SU  T = 69 C = 233 N = color I = 4;
	SU  T = 71 C = 233 N = color I = 4;
	SU  T = 74 C = 233 N = color I = 4;
	SU  T = 76 C = 233 N = color I = 4;
	SU  T = 77 C = 233 N = color I = 4;
	SU  T = 78 C = 233 N = color I = 4;
	SU  T = 80 C = 233 N = color I = 4;
	SU  T = 81 C = 233 N = color I = 4;
	SU  T = 82 C = 233 N = color I = 4;
	SU  T = 83 C = 233 N = color I = 4;
	SU  T = 85 C = 233 N = color I = 4;
	SU  T = 99 C = 233 N = color I = 1;
	SU  T = 102 C = 233 N = color I = 4;
	SU  T = 103 C = 233 N = color I = 4;
	SU  T = 107 C = 233 N = color I = 4;

	SU  T = 1 C = 234 N = color I = 4;
	SU  T = 6 C = 234 N = color I = 4;
	SU  T = 28 C = 234 N = color I = 7;
	SU  T = 33 C = 234 N = color I = 7;
	SU  T = 36 C = 234 N = color I = 7;
	SU  T = 61 C = 234 N = color I = 4;
	SU  T = 62 C = 234 N = color I = 6;
	SU  T = 99 C = 234 N = color I = 1;
	TEXT   TAXON = 103 CHARACTER = 234 TEXT = 'MR: I changed this from - to ?';

	SU  T = 6 C = 235 N = color I = 4;
	SU  T = 18 C = 235 N = color I = 4;
	SU  T = 28 C = 235 N = color I = 7;
	SU  T = 33 C = 235 N = color I = 7;
	SU  T = 36 C = 235 N = color I = 7;
	SU  T = 61 C = 235 N = color I = 4;
	SU  T = 62 C = 235 N = color I = 6;
	SU  T = 99 C = 235 N = color I = 1;

	SU  C = 236 N = color I = 0;
	SU  T = 1 C = 236 N = color I = 0;
	SU  T = 2 C = 236 N = color I = 0;
	SU  T = 3 C = 236 N = color I = 0;
	SU  T = 4 C = 236 N = color I = 0;
	SU  T = 5 C = 236 N = color I = 0;
	SU  T = 6 C = 236 N = color I = 0;
	SU  T = 7 C = 236 N = color I = 0;
	SU  T = 8 C = 236 N = color I = 0;
	SU  T = 9 C = 236 N = color I = 0;
	SU  T = 10 C = 236 N = color I = 0;
	SU  T = 11 C = 236 N = color I = 0;
	SU  T = 12 C = 236 N = color I = 0;
	SU  T = 13 C = 236 N = color I = 0;
	SU  T = 15 C = 236 N = color I = 0;
	SU  T = 18 C = 236 N = color I = 0;
	SU  T = 19 C = 236 N = color I = 0;
	SU  T = 20 C = 236 N = color I = 0;
	SU  T = 21 C = 236 N = color I = 0;
	SU  T = 23 C = 236 N = color I = 0;
	SU  T = 24 C = 236 N = color I = 0;
	SU  T = 25 C = 236 N = color I = 0;
	SU  T = 26 C = 236 N = color I = 0;
	SU  T = 27 C = 236 N = color I = 0;
	SU  T = 28 C = 236 N = color I = 7;
	SU  T = 29 C = 236 N = color I = 0;
	SU  T = 30 C = 236 N = color I = 0;
	SU  T = 31 C = 236 N = color I = 0;
	SU  T = 32 C = 236 N = color I = 0;
	SU  T = 33 C = 236 N = color I = 0;
	SU  T = 34 C = 236 N = color I = 0;
	SU  T = 35 C = 236 N = color I = 0;
	SU  T = 36 C = 236 N = color I = 0;
	SU  T = 37 C = 236 N = color I = 0;
	SU  T = 38 C = 236 N = color I = 0;
	SU  T = 39 C = 236 N = color I = 0;
	SU  T = 40 C = 236 N = color I = 0;
	SU  T = 41 C = 236 N = color I = 0;
	SU  T = 42 C = 236 N = color I = 0;
	SU  T = 43 C = 236 N = color I = 0;
	SU  T = 44 C = 236 N = color I = 0;
	SU  T = 45 C = 236 N = color I = 0;
	SU  T = 46 C = 236 N = color I = 0;
	SU  T = 47 C = 236 N = color I = 0;
	SU  T = 48 C = 236 N = color I = 0;
	SU  T = 49 C = 236 N = color I = 0;
	SU  T = 50 C = 236 N = color I = 0;
	SU  T = 51 C = 236 N = color I = 0;
	SU  T = 52 C = 236 N = color I = 0;
	SU  T = 53 C = 236 N = color I = 0;
	SU  T = 55 C = 236 N = color I = 0;
	SU  T = 56 C = 236 N = color I = 0;
	SU  T = 57 C = 236 N = color I = 0;
	SU  T = 58 C = 236 N = color I = 0;
	SU  T = 59 C = 236 N = color I = 0;
	SU  T = 61 C = 236 N = color I = 0;
	SU  T = 62 C = 236 N = color I = 6;
	SU  T = 63 C = 236 N = color I = 0;
	SU  T = 64 C = 236 N = color I = 0;
	SU  T = 65 C = 236 N = color I = 0;
	SU  T = 66 C = 236 N = color I = 0;
	SU  T = 69 C = 236 N = color I = 0;
	SU  T = 71 C = 236 N = color I = 0;
	SU  T = 72 C = 236 N = color I = 0;
	SU  T = 74 C = 236 N = color I = 0;
	SU  T = 76 C = 236 N = color I = 0;
	SU  T = 77 C = 236 N = color I = 0;
	SU  T = 78 C = 236 N = color I = 0;
	SU  T = 79 C = 236 N = color I = 0;
	SU  T = 80 C = 236 N = color I = 0;
	SU  T = 81 C = 236 N = color I = 0;
	SU  T = 82 C = 236 N = color I = 0;
	SU  T = 83 C = 236 N = color I = 0;
	SU  T = 84 C = 236 N = color I = 0;
	SU  T = 85 C = 236 N = color I = 0;
	SU  T = 86 C = 236 N = color I = 0;
	SU  T = 87 C = 236 N = color I = 0;
	SU  T = 90 C = 236 N = color I = 0;
	SU  T = 92 C = 236 N = color I = 0;
	SU  T = 93 C = 236 N = color I = 0;
	SU  T = 98 C = 236 N = color I = 0;
	SU  T = 99 C = 236 N = color I = 0;
	SU  T = 100 C = 236 N = color I = 0;
	SU  T = 102 C = 236 N = color I = 0;
	SU  T = 103 C = 236 N = color I = 0;
	SU  T = 105 C = 236 N = color I = 0;
	SU  T = 107 C = 236 N = color I = 0;
	SU  T = 112 C = 236 N = color I = 0;

	SU  T = 28 C = 237 N = color I = 7;
	TEXT   TAXON = 55 CHARACTER = 237 TEXT = 'Kear and Lee (2006)';
	TEXT   TAXON = 57 CHARACTER = 237 TEXT = 'Kear and Lee (2006)';
	TEXT   TAXON = 58 CHARACTER = 237 TEXT = 'Kear and Lee (2006)';
	TEXT   TAXON = 59 CHARACTER = 237 TEXT = 'Kear and Lee (2006)';
	SU  T = 62 C = 237 N = color I = 6;

	SU  T = 28 C = 238 N = color I = 7;
	SU  T = 62 C = 238 N = color I = 6;
	TEXT   TAXON = 87 CHARACTER = 238 TEXT = Delfino_et_al_2010;
	TEXT   TAXON = 89 CHARACTER = 238 TEXT = Delfino_et_al_2010;
	TEXT   TAXON = 90 CHARACTER = 238 TEXT = Delfino_et_al_2010;
	TEXT   TAXON = 93 CHARACTER = 238 TEXT = Delfino_et_al_2010;

	TEXT   TAXA = Untitled_Taxa CHARACTER = 147 STATE = 0 TEXT = emydidae;
	TEXT   TAXA = Untitled_Taxa CHARACTER = 147 STATE = 1 TEXT = 'kinosternidae^n';

	TAXA = Untitled_Taxa;

	AN T = 1  A = 0 DC = 2011.4.25.14.3.48 DM = 2011.4.25.14.4.5 ID = 012f8d9df02b73 I = _ TF = (CM 'MLP s/n') ;

	AN T = 2  A = 0 DC = 2011.4.25.14.4.8 DM = 2011.4.25.14.6.37 ID = 012f8d9e3e7074 I = _ TF = (CM 'Rieppel (1994)') ;

	AN T = 3  A = 0 DC = 2011.4.25.14.6.44 DM = 2011.4.25.14.7.29 ID = 012f8da09cd275 I = _ TF = (CM 'Reisz and Laurin (1991)^nReisz and Scott (2002)') ;

	AN T = 4  A = 0 DC = 2011.4.25.14.7.35 DM = 2011.4.25.14.8.2 ID = 012f8da1661676 I = _ TF = (CM 'Boonstra (1932, 1934)^nLee (1993, 1997)') ;

	AN T = 5  A = 0 DC = 2011.4.25.14.8.8 DM = 2011.4.25.14.8.17 ID = 012f8da1e7e977 I = _ TF = (CM 'Li et al. (2008)') ;

	AN T = 6  A = 0 DC = 2011.4.25.14.8.22 DM = 2011.4.25.14.11.44 ID = 012f8da21c1778 I = _ TF = (CM 'Personal observations on specimens: ^nSMNS 10012^nSMNS 15759^nSMNS 16980^nSMNS 17203^nSMNS 17204^nMB R 1854^nMB R 1910.45.2^nMB R 3449^nMB R 3543^nMB R 3544^nMB R 3545^nMB R 3546^nMB R 3547^nMB R 3548^nGaffney (1990)') ;

	AN T = 7  A = 0 DC = 2011.4.25.14.11.56 DM = 2011.4.25.14.14.57 ID = 012f8da562a779 I = _ TF = (CM 'SMNS 11396^nSMNS 12777^nSMNS 15479^nSMNS 16442^nSMNS 16603^nSMNS 16668^nSMNS 17561^nSMNS 17755^nSMNS 17756^nSMNS 17757^nSMNS 17930^nSMNS 18440^nSMNS 19103^nSMNS 50918^nSMNS 51441^nSMNS 56606^nSMNS 81917^nR 4930^n') ;

	AN T = 8  A = 0 DC = 2011.4.25.14.15.5 DM = 2011.4.25.14.16.1 ID = 012f8da841da80 I = _ TF = (CM 'PULR 68 (holotype)^nPULR 69^nPULR 72') ;

	AN T = 9  A = 0 DC = 2011.4.25.14.16.10 DM = 2011.4.25.14.16.25 ID = 012f8da9436881 I = _ TF = (CM 'Gaffney and Kitching (1994, 1995)') ;

	AN T = 10  A = 0 DC = 2011.4.25.14.16.29 DM = 2011.4.25.14.21.10 ID = 012f8da98b7282 I = _ TF = (CM 'MNA V1558 (also catalogued as MCZ 8913)^nMCZ 8914^nMCZ 8915^nMCZ 8916^nMCZ 8917^nMCZ 8389^nMCZ 8999^nMNA V2664^nTMM 43647-1^nTMM 43651-1^nTMM 43653-1^nTMM 43669-2^nTMM 43670-2^nTMM 43687-27^nUCMP 130408^nGaffney et al. (1987)^nSterli and Joyce (2007)^nGaffney et al. (2010)^nJoyce and Sterli (unpublished data)') ;

	AN T = 11  A = 0 DC = 2011.4.25.14.22.5 DM = 2011.4.25.14.27.19 ID = 012f8daead8083 I = _ TF = (CM 'MPEF-PV 1152 (holotype)^nMPEF-PV 1783 A, B & C^n1784^n1785^n1875 a & b ^n1998^n3131-3136^n3147-3160^nSterli (2008)^nSterli and de la Fuente (2010)^n^n') ;

	AN T = 12  A = 0 DC = 2011.4.25.14.27.24 DM = 2011.4.25.14.27.40 ID = 012f8db3890184 I = _ TF = (CM 'Sukhanov (2006)') ;

	AN T = 13  A = 0 DC = 2011.4.25.14.27.44 DM = 2011.4.25.14.27.52 ID = 012f8db3d78b85 I = _ TF = (CM 'Anquetin et al. (2008)') ;

	AN T = 14  A = 0 DC = 2011.4.25.14.28.4 DM = 2011.4.25.14.28.17 ID = 012f8db4283e86 I = _ TF = (CM 'Datta et al. (2000)') ;

	AN T = 15  A = 0 DC = 2011.4.25.14.39.31 DM = 2011.4.25.14.52.45 ID = 012f8dbea22090 I = _ TF = (CM 'MLP 26-40^nMLP 26-41^nMLP 26-42^nMLP 26-44') ;

	AN T = 16  A = 0 DC = 2011.4.25.14.40.40 DM = 2011.4.25.14.42.31 ID = 012f8dbfae3991 I = _ TF = (CM 'BMNH R931^nBMNH R932^nGaffney (1992)') ;

	AN T = 17  A = 0 DC = 2011.4.25.14.42.36 DM = 2011.4.25.14.45.16 ID = 012f8dc1750292 I = _ TF = (CM 'Gaffney et al. (1992)') ;

	AN T = 18  A = 0 DC = 2011.4.25.14.45.20 DM = 2011.4.25.14.49.16 ID = 012f8dc3f53593 I = _ TF = (CM 'AMNH 29053^nAMNH 29054^nAMNH 14734^nAMNH 14753-F208b^nAMNH 29054^nAMNH 57984^nBMNH R675^nBMNH R682^nCasts housed at the AMNH of AM 18704, AM 18710, AM18787, AM 18703, AM 61409^n^nGaffney (1983, 1985, 1996)') ;

	AN T = 19  A = 0 DC = 2011.4.25.15.10.51 DM = 2011.4.25.15.11.59 ID = 012f8ddb5054101 I = _ TF = (CM 'MPEF-PV 1236 (holotype)^nMPEF-PV 1940') ;

	AN T = 20  A = 0 DC = 2011.4.25.14.49.51 DM = 2011.4.25.14.50.22 ID = 012f8dc8187c94 I = _ TF = (CM 'Khosatzky (1997)^nSukhanov (2000)') ;

	AN T = 21  A = 0 DC = 2011.4.25.14.51.57 DM = 2011.4.25.14.58.1 ID = 012f8dca04c796 I = _ TF = (CM 'BMNH R4916^nR4917^nR4918^nR4919 (lectotype)^nR4920^nR4921^nR4922^nR4923^nR4924^nR4925^nR4926^nR4927^nR4930^nR4931^nR9382^nR411178^nR5815^n^nGaffney and Meylan (1992)') ;

	AN T = 23  A = 0 DC = 2011.4.25.14.51.7 DM = 2011.4.25.14.51.54 ID = 012f8dc93f7c95 I = _ TF = (CM 'MPEF-PV 3283 (holotype)^nSterli and de la Fuente (2011)') ;

	AN T = 24  A = 0 DC = 2011.4.25.14.38.46 DM = 2011.4.25.14.39.26 ID = 012f8dbdf42c89 I = _ TF = (CM 'Gaffney et al. (1998)') ;

	AN T = 25  A = 0 DC = 2011.4.25.14.58.32 DM = 2011.4.25.16.4.4 ID = 012f8dd00a0597 I = _ TF = (CM 'NMS 8685 (=SM 55)^nNMS 8686-90 (=SM 56)^nNMS 8691 (=SM 57)^nNMS 8692 (=SM 58)^nAS I 1438^nBr�m (1965)') ;

	AN T = 26  A = 0 DC = 2011.4.25.15.1.14 DM = 2011.4.25.15.1.25 ID = 012f8dd2838698 I = _ TF = (CM 'de la Fuente e Iturralde-Vinent (2001)') ;

	AN T = 27  A = 0 DC = 2011.4.25.16.10.5 DM = 2011.4.25.16.12.25 ID = 012f8e118ce6135 I = _ TF = (CM 'MHNSR s/n (cast MOZP 2487)^nFern�ndez and de la Fuente (1994)^nde Lapparent de Broin et al. (2007)') ;

	AN T = 28  A = 0 DC = 2009.7.24.13.38.51 DM = 2011.4.25.15.3.55 ID = 0122ae0ef2d153 I = _ TF = (CM 'MPEF-PV 3287 (holotype)^nMPEF-PV 3288-3297^nde la Fuente et al. (2011)') ;

	AN T = 29  A = 0 DC = 2011.4.25.15.4.5 DM = 2011.4.25.15.4.5 ID = 012f8dd5214e99 I = _ TF = (CM ) ;

	AN T = 30  A = 0 DC = 2011.4.25.15.4.28 DM = 2011.4.25.16.0.42 ID = 012f8dd5787d100 I = _ TF = (CM 'CRI 6572^nCRI 6573^nBMNH 71.9.25.8') ;

	AN T = 31  A = 0 DC = 2010.6.25.16.31.40 DM = 2011.4.25.16.4.59 ID = 012970980e74130 I = _ TF = (CM 'CRI 4632^nCRI 5067^nBurbidge et al. (1974)') ;

	AN T = 32  A = 0 DC = 2010.6.29.17.33.27 DM = 2011.4.25.16.0.24 ID = 0129856a0e75137 I = _ TF = (CM 'AMNH 76569^nAMNH 108950^nAMNH 108952^nUSNM 8894^nUSNM 61091^nMNHN AC 1911-181') ;

	AN T = 33  A = 0 DC = 2009.7.24.13.52.14 DM = 2011.4.25.15.23.4 ID = 0122ae1b34ba58 I = _ TF = (CM 'MPEF-PV 627^nMPEF PV 1273^nMPEF-PV 1275^nBona and de la Fuente (2005)^n') ;

	AN T = 34  A = 0 DC = 2010.6.29.17.35.51 DM = 2011.4.25.15.13.10 ID = 0129856c41b1138 I = _ TF = (CM 'AMNH 79048^nUSNM 65116^nUSNM 306646') ;

	AN T = 35  A = 0 DC = 2010.6.29.15.52.53 DM = 2011.4.25.15.14.46 ID = 0129850dfe00135 I = _ TF = (CM 'AMNH 70638^nUSNM 301989^nUSNM 64154^nUSNM 104338^nUSMN 117454^nUSMN 117455') ;

	AN T = 36  A = 0 DC = 2009.7.24.13.55.30 DM = 2011.4.25.15.10.22 ID = 0122ae1e31cc60 I = _ TF = (CM ) TF = (R 'Meylan (1996)^nGaffney et al. (2006)');

	AN T = 37  A = 0 DC = 2010.6.25.16.21.20 DM = 2011.4.25.15.15.39 ID = 0129708e9987129 I = _ TF = (CM 'CRI 5206^nAMNH 843-20^nAMNH 2518-0^nZMB 37501^nZMB 37632') ;

	AN T = 38  A = 0 DC = 2010.7.2.10.49.22 DM = 2011.4.25.15.16.54 ID = 0129936b2f60144 I = _ TF = (CM 'AMNH 131262^nAMNH 139135^nSMF 7953^nUSNM 40248^nUSNM 63099^nUSNM 85021^nUSNM 222469^nUSNM 279862') ;

	AN T = 39  A = 0 DC = 2010.7.2.14.46.13 DM = 2011.4.25.15.18.14 ID = 012994440a50146 I = _ TF = (CM 'AMNH 91853^nAMNH 6823^nSMF 32937^nUSNM 65113^nUSNM 222470^nUSNM 108580^nZMB 38142^n') ;

	AN T = 40  A = 0 DC = 2011.4.25.15.12.31 DM = 2011.4.25.16.5.15 ID = 012f8ddcd9e2102 I = _ TF = (CM 'DCM-G 23') ;

	AN T = 41  A = 0 DC = 2011.4.25.15.19.16 DM = 2011.4.25.15.23.41 ID = 012f8de3078d103 I = _ TF = (CM 'UMZC T 1041^nBMNH R1889^nBMNH R3727^nBMNH R4317^nBMNH 28433^nBMNH 28618^nBMNH R911 (holotype)^nBMNH R3413^nEvans and Kemp (1975)^n') ;

	AN T = 42  A = 0 DC = 2010.6.16.14.21.50 DM = 2011.4.25.16.6.0 ID = 012941c7f657273 I = _ TF = (CM 'AMNH 336^nAMNH 6099 (holotype)^nUSNM 5458^nUSNM 5733^nYPM 1687^nYPM 6060^nGaffney (1979)^n^n') ;

	AN T = 43  A = 0 DC = 2011.4.25.15.22.31 DM = 2011.4.25.15.24.35 ID = 012f8de600fb104 I = _ TF = (CM 'Gaffney (1979)^nBrinkman et al. (2000)') ;

	AN T = 44  A = 0 DC = 2011.4.25.15.24.9 DM = 2011.4.25.16.6.28 ID = 012f8de77d79105 I = _ TF = (CM 'USNM 8344^nGaffney (1972)^nBrinkman and Nicholls (1993)') ;

	AN T = 45  A = 0 DC = 2010.7.14.17.40.10 DM = 2011.4.25.15.27.46 ID = 0129d2af99d6151 I = _ TF = (CM 'MCZ 4070 (holotype)^nGaffney (1982)') ;

	AN T = 46  A = 0 DC = 2011.4.25.15.26.4 DM = 2011.4.25.15.26.10 ID = 012f8de93f2a107 I = _ TF = (CM 'Gaffney (1972)') ;

	AN T = 47  A = 0 DC = 2011.4.25.15.25.25 DM = 2011.4.25.15.25.43 ID = 012f8de8a815106 I = _ TF = (CM 'Gaffney (1972)^nBrinkman and Nicholls (1991)') ;

	AN T = 48  A = 0 DC = 2010.7.8.11.21.23 DM = 2011.4.25.16.6.47 ID = 0129b26ea9b1149 I = _ TF = (CM 'AMNH 5977^nAMNH 5907^nAMNH 30047^nUSNM 103 (holotype)^nUSNM 974^nUSNM 17998') ;

	AN T = 49  A = 0 DC = 2010.7.7.13.36.36 DM = 2011.4.25.15.28.57 ID = 0129adc418de148 I = _ TF = (CM 'AMNH 5962^nAMNH 5904^nAMNH 5961^nUSNM 12839^nYPM 131^nGaffney (1972)') ;

	AN T = 50  A = 0 DC = 2011.4.25.15.29.10 DM = 2011.4.25.15.30.3 ID = 012f8dec188d108 I = _ TF = (CM 'BMNH R2914^nBMNH R3163^nGaffney (1976)') ;

	AN T = 51  A = 0 DC = 2011.4.25.15.30.33 DM = 2011.4.25.16.7.39 ID = 012f8ded5c71109 I = _ TF = (CM 'MH 435^nSM 134^nSM 136^nSM 594^nGaffney (1975, 1976)') ;

	AN T = 51  A = 0 DC = 2011.4.25.15.30.34 DM = 2011.4.25.15.31.2 ID = 012f8ded5f3d110 I = _ TF = (CM 'NH 435-438^nGaffney (1976)') ;

	AN T = 52  A = 0 DC = 2011.4.25.15.31.7 DM = 2011.4.25.15.32.1 ID = 012f8deddf67111 I = _ TF = (CM 'JM SCHA 70^nGaffney (1975)^nJoyce (2000)') ;

	AN T = 53  A = 0 DC = 2011.4.25.15.32.8 DM = 2011.4.25.15.32.20 ID = 012f8deecce8112 I = _ TF = (CM 'Rieppel (1980)') ;

	AN T = 54  A = 0 DC = 2011.4.25.15.32.27 DM = 2011.4.25.15.32.44 ID = 012f8def1779113 I = _ TF = (CM 'Hirayama (1998)') ;

	AN T = 55  A = 0 DC = 2010.7.6.11.3.56 DM = 2011.4.25.15.36.48 ID = 0129a811f779147 I = _ TF = (CM 'AMNH 2362 (holotype)^nAMNH 1042^nAMNH 1497^nAMNH 1496') ;

	AN T = 56  A = 0 DC = 2010.6.28.12.17.36 DM = 2011.4.25.16.8.32 ID = 01297f228939134 I = _ TF = (CM 'AMNH 129869^nAMNH 118692^nZMB 46511^nWyneken (2001)^n^n') ;

	AN T = 57  A = 0 DC = 2011.4.25.15.37.25 DM = 2011.4.25.16.4.36 ID = 012f8df3a555121 I = _ TF = (CM 'AMNH 5912^nZMB 46557^nWyneken (2001)') ;

	AN T = 58  A = 0 DC = 2011.4.25.15.37.42 DM = 2011.4.25.15.37.56 ID = 012f8df3e6cd122 I = _ TF = (CM 'Hirayama and Chitoku (1996)') ;

	AN T = 59  A = 0 DC = 2011.4.25.15.38.0 DM = 2011.4.25.16.8.40 ID = 012f8df42b83123 I = _ TF = (CM 'ANMH 7160-7162^nAMNH 46845^nMNHN Pal 1870-101^nWyneken (2001)') ;

	AN T = 60  A = 0 DC = 2010.6.15.11.53.21 DM = 2011.4.25.15.38.42 ID = 01293c19a763136 I = _ TF = (CM AMNH_11556) TF = (R 'Whetstone (1978)');

	AN T = 61  A = 0 DC = 2010.6.24.12.1.40 DM = 2011.4.25.15.39.57 ID = 01296a7a8268126 I = _ TF = (CM 'CRI 1582^nCRI 6880^nCRI 4641 ^nCRI 4805^nAMNH 11556^nAC MNHN A 11530^nUSNM 220840^nUSNM 266207^n^n^n') ;

	AN T = 63  A = 0 DC = 2011.4.25.15.40.18 DM = 2011.4.25.15.41.4 ID = 012f8df64666124 I = _ TF = (CM 'MNHN Pal 1870-465^nUSNM 51076^nUSNM 71724^nUSNM 217275^nUSNM 246935') ;

	AN T = 64  A = 0 DC = 2009.9.8.5.3.53 DM = 2011.4.25.15.41.21 ID = 012398e5164d124 I = _ TF = (CM 'CRI 2851^nCRI 3358') ;

	AN T = 65  A = 0 DC = 2011.4.25.15.41.30 DM = 2011.4.25.15.41.41 ID = 012f8df762fb125 I = _ TF = (CM 'Sukhanov (2000)') ;
[truncated: 31,925 more chars]
